# Supplementary material for: Proteomic response of hybrid wild rice to cold stress at the seedling stage
Source: PLoS One. 2018 Jun 7;13(6):e0198675. doi: 10.1371/journal.pone.0198675 (PMC5991693; doi:10.1371/journal.pone.0198675)
Supplement: S1 Table — (XLSX) [file pone.0198675.s002.xlsx]

## Sheet: Supplemental Table 1
Protein	Description	C1-vs-C0	C1-vs-C0-p	C2-vs-C0	C2-vs-C0-p	C3-vs-C0	C3-vs-C0-p	T0-vs-C0	T0-vs-C0-p	T1-vs-C0	T1-vs-C0-p	T2-vs-C0	T2-vs-C0-p	T3-vs-C0	T3-vs-C0-p	R-vs-C0	R-vs-C0-p	C2-vs-C1	C2-vs-C1-p	C3-vs-C1	C3-vs-C1-p	C3-vs-C2	C3-vs-C2-p	T1-vs-C1	T1-vs-C1-p	T2-vs-C2	T2-vs-C2-p	T3-vs-C3	T3-vs-C3-p	T1-vs-T0	T1-vs-T0-p	T2-vs-T0	T2-vs-T0-p	T3-vs-T0	T3-vs-T0-p	R-vs-T0	R-vs-T0-p	T2-vs-T1	T2-vs-T1-p	T3-vs-T1	T3-vs-T1-p	R-vs-T1	R-vs-T1-p	T3-vs-T2	T3-vs-T2-p	R-vs-T2	R-vs-T2-p	R-vs-T3	R-vs-T3-p
Q0IVE4	Os10g0576000 protein (Fragment) OS=Oryza sativa subsp. japonica GN=Os10g0576000 PE=4 SV=1 - [Q0IVE4_ORYSJ]	2.183	4.1e-05	2.65	1.05e-05	1.811	0.000973334	1.23	0.028009	2.991	3.53e-11	1.473	0.00110249	1.699	0.000148053	1.748	3.6e-06	1.21393	0.00137593	0.829592	0.000577029	0.683396	4.05e-05	1.37013	2.76e-06	0.555849	1.49e-05	0.938156	0.564023	2.43171	5.5e-12	1.19756	0.0199811	1.3813	0.00124238	1.42114	4.29e-06	0.492477	1.09e-09	0.568037	3.6e-10	0.58442	2.62e-09	1.15343	0.585902	1.18669	0.0201379	1.02884	0.0300264
Q2QND6	Os12g0569500 protein OS=Oryza sativa subsp. japonica GN=Os12g0569500 PE=4 SV=1 - [Q2QND6_ORYSJ]	2.146		1.584		1.275		1.21	0.0718197	1.204	0.0800678	1.178	0.0753084	2.043	0.00044378	0.627	0.0125073	0.738117		0.594129		0.804924		0.561044		0.743687		1.60235		0.995041	0.600349	0.973554	0.421144	1.68843	0.00161936	0.518182	0.00144037	0.978405	0.711491	1.69684	0.000751541	0.520764	0.000965252	1.7343	0.000521448	0.532258	0.000701226	0.306902	8.96e-05
Q6AVR1	Expressed protein OS=Oryza sativa subsp. japonica GN=Os03g0840900 PE=2 SV=1 - [Q6AVR1_ORYSJ]	1.941	0.24909	1.787	0.318392	5.746	0.0450332	0.955	0.483133	1.254	5.5e-05	1.378	0.000593619	1.3	9.87e-05	1.202	0.00602246	0.920659	0.270996	2.96033	0.0507825	3.21544	0.0463992	0.646059	0.000875668	0.771125	0.00681189	0.226244	0.000113448	1.31309	4.79e-06	1.44293	0.000186198	1.36126	4.4e-06	1.25864	0.000781584	1.09888	0.447586	1.03668	0.239453	0.958533	0.0346387	0.943396	0.152672	0.872279	0.039599	0.924615	0.148071
Q2QZU5	Auxin-repressed protein-like protein ARP1, putative, expressed OS=Oryza sativa subsp. japonica GN=Os11g0671000 PE=2 SV=1 - [Q2QZU5_ORYSJ]	1.908	4.1e-08	1.46	5.27e-08	1.247	0.0204503	0.973	0.386613	1.901	1.08e-14	1.159	0.00663675	1.103	0.101313	1.668	5.04e-15	0.765199	0.0016968	0.653564	0.000191157	0.85411	0.0329395	0.996331	0.140708	0.793836	0.00527703	0.884523	0.195643	1.95375	2.37e-15	1.19116	0.00112724	1.13361	0.0167771	1.71429	7.91e-16	0.609679	4.52e-10	0.580221	5.93e-13	0.877433	0.120062	0.951682	0.148194	1.43917	2.93e-09	1.51224	7.64e-13
Q6Z1P2	Os08g0566600 protein OS=Oryza sativa subsp. japonica GN=Os08g0566600 PE=2 SV=1 - [Q6Z1P2_ORYSJ]	1.822	1.72e-05	2.481	1.64e-06	2.157	3.47e-07	1.775	0.0030437	2.078	0.00180509	1.942	0.00490769	1.346	0.0530788	1.919	0.000658239	1.36169	0.000881711	1.18386	0.00390855	0.869407	0.0265387	1.1405	0.012439	0.782749	0.408924	0.624015	7.97e-05	1.1707	0.782942	1.09408	0.58528	0.75831	0.00634846	1.08113	0.446819	0.934552	0.714922	0.647738	0.00303816	0.923484	0.600328	0.6931	0.0109042	0.988157	0.950866	1.42571	0.000572107
Q69T99	Glucose-1-phosphate adenylyltransferase OS=Oryza sativa subsp. japonica GN=AGPsma PE=2 SV=1 - [Q69T99_ORYSJ]	1.82	0.0176333	1.517	0.025369	1.503	0.00974853	1.513	0.00279287	2.069	0.00377325	1.198	0.303721	1.281	0.0904331	3.477	3.31e-05	0.833516	0.126631	0.825824	0.0872222	0.990771	0.880017	1.13681	0.791592	0.789717	0.075302	0.852295	0.038908	1.36748	0.0229832	0.791804	0.246544	0.846662	0.244221	2.29808	7.75e-05	0.579024	0.0206946	0.61914	0.0165911	1.68052	0.00207136	1.06928	0.759581	2.90234	0.0002926	2.71429	0.000140739
Q94HA1	Gibberellin stimulated transcript related protein 1 OS=Oryza sativa subsp. japonica GN=GASR1 PE=2 SV=1 - [Q94HA1_ORYSJ]	1.811	0.0629368	4.409	0.000710291	2.291	0.0468946	1.474	0.112955	6.144	0.000859724	3.084	0.00602447	1.294	0.142997	3.021	0.0665338	2.43457	0.00423862	1.26505	0.26405	0.519619	0.0689728	3.3926	0.0006739	0.699478	0.393171	0.564819	0.295013	4.16825	0.00535973	2.09227	0.0655999	0.877883	0.425683	2.04953	0.571003	0.501953	0.0384597	0.210612	0.00162567	0.491699	0.0113549	0.419585	0.0158077	0.979572	0.167998	2.33462	0.205994
Q7XJ39	Non-specific lipid-transfer protein 2A OS=Oryza sativa subsp. japonica GN=LTP2-A PE=3 SV=2 - [NLT2A_ORYSJ]	1.809	3.79e-10	3.379	2.61e-19	1.657	6.31e-07	1.262	0.036583	1.854	8.47e-08	1.752	8.03e-07	3.256	1.41e-13	0.868	0.403377	1.86788	1.68e-14	0.915976	0.626697	0.490382	2.26e-11	1.02488	0.215217	0.518497	2.45e-08	1.965	1.06e-10	1.4691	9.04e-05	1.38827	0.000176254	2.58003	2.72e-12	0.687797	0.00369112	0.944984	0.356498	1.7562	2.02e-10	0.468177	1.57e-09	1.85845	1.28e-08	0.495434	5.26e-08	0.266585	2.69e-14
Q5QM60	Non-specific lipid-transfer protein OS=Oryza sativa subsp. japonica GN=Os01g0822900 PE=2 SV=1 - [Q5QM60_ORYSJ]	1.783	0.000101365	2.26	8.83e-05	0.964	0.397739	1.011	0.804559	3.244	0.0038091	1.124	0.187329	1.662	0.0154427	0.969	0.981434	1.26753	0.00326852	0.540662	0.000110136	0.426549	8.7e-05	1.81941	0.0269181	0.497345	0.00139626	1.72407	0.00159676	3.2087	0.0110064	1.11177	0.574208	1.64392	0.201851	0.958457	0.81747	0.346486	0.00675762	0.51233	0.00965023	0.298705	0.00404988	1.47865	0.132971	0.8621	0.210708	0.583032	0.020794
Q5VNW4	Os01g0642200 protein OS=Oryza sativa subsp. japonica GN=Os01g0642200 PE=2 SV=1 - [Q5VNW4_ORYSJ]	1.758	1.32e-07	1.991	2.62e-07	1.326	3.02e-05	1.135	0.698558	2.507	0.0482723	1.951	0.0411269	0.971	0.895433	2.327	0.143505	1.13254	0.000712936	0.754266	3e-07	0.665997	2.33e-06	1.42605	0.00923924	0.97991	0.072773	0.732278	0.00440348	2.20881	0.137941	1.71894	0.254166	0.855507	0.651281	2.05022	0.245695	0.778221	0.200504	0.387316	0.0457751	0.928201	0.868067	0.497693	0.0373625	1.19272	0.512584	2.3965	0.137181
Q0DI31	Cytochrome c OS=Oryza sativa subsp. japonica GN=CC-1 PE=1 SV=1 - [CYC_ORYSJ]	1.754	3.04e-15	1.953	1.15e-14	1.217	3.44e-06	0.922	0.302031	1.283	2.7e-05	0.986	0.419124	1.679	2.32e-08	0.702	0.000581811	1.11345	0.00779858	0.693843	5.57e-12	0.623144	1.06e-11	0.731471	0.0847849	0.504864	1.59e-07	1.37962	1.43e-10	1.39154	0.000331362	1.06941	0.182001	1.82104	1.47e-06	0.761388	0.0265259	0.768511	0.00146634	1.30865	0.000645883	0.547155	3.89e-06	1.70284	1.89e-06	0.711968	0.00105297	0.418106	5.46e-08
Q7XBA6	Non-specific lipid-transfer protein OS=Oryza sativa subsp. japonica GN=Os11g0115400 PE=2 SV=1 - [Q7XBA6_ORYSJ]	1.741	2.24e-05	1.918	5.93e-06	1.383	0.000182055	1.159	0.291552	2.253	2.53e-07	1.403	0.000696326	2.012	5.66e-06	1.257	0.0780049	1.10167	0.08778	0.794371	0.00228419	0.721064	0.000256405	1.29408	0.000168485	0.731491	1.36e-05	1.45481	0.000595448	1.94392	1.1e-09	1.21053	5.28e-05	1.73598	9.51e-07	1.08456	0.197825	0.622725	3.79e-09	0.893032	0.16417	0.557923	4.92e-08	1.43407	3.65e-05	0.895937	0.00419428	0.624751	7.42e-06
Q6ZIA1	Os08g0530200 protein OS=Oryza sativa subsp. japonica GN=Os08g0530200 PE=2 SV=1 - [Q6ZIA1_ORYSJ]	1.735	0.0425126	3.728	0.0253358	1.006	0.953321	0.965	0.911899	3.862	2.37e-06	1.396	0.0358911	1.011	0.923654	1.725	5.6e-05	2.1487	0.0418025	0.579827	0.0668699	0.26985	0.027331	2.22594	0.00888056	0.374464	3.32e-05	1.00497	0.646143	4.00207	1.73e-06	1.44663	0.0148969	1.04767	0.824472	1.78756	1.05e-05	0.361471	4.87e-06	0.261781	2.14e-06	0.44666	3.81e-05	0.724212	0.0308158	1.23567	3.28e-05	1.70623	2.66e-05
Q2QYK8	Non-specific lipid-transfer protein OS=Oryza sativa subsp. japonica GN=Os12g0115500 PE=3 SV=1 - [Q2QYK8_ORYSJ]	1.728	1.95e-13	2.144	2.41e-12	1.16	0.0390891	1.256	0.125525	1.881	1.37e-05	1.394	0.00454765	2.222	1.12e-06	2.055	4.11e-06	1.24074	0.043904	0.671296	1.02e-15	0.541045	1.23e-12	1.08854	0.45376	0.650187	2.9e-05	1.91552	2.13e-10	1.49761	0.00110089	1.10987	0.254665	1.76911	0.000268166	1.63615	0.0002955	0.741095	0.00278684	1.18129	0.432328	1.0925	0.240667	1.59397	0.000474803	1.47418	0.000558139	0.924842	0.557589
Q84M35	40S ribosomal protein S2, putative, expressed OS=Oryza sativa subsp. japonica GN=Os03g0807800 PE=2 SV=1 - [Q84M35_ORYSJ]	1.721	4.1e-33	3.234	2.57e-64	1.695	1.13e-28	1.593	3.91e-19	4.102	9.75e-53	2.211	2.65e-48	1.086	0.0870586	2.737	5.14e-52	1.87914	5.45e-52	0.984893	0.359943	0.524119	3.01e-51	2.3835	5e-41	0.683673	9.11e-37	0.640708	2.86e-14	2.57502	6.21e-42	1.38795	4.58e-23	0.681733	6.33e-08	1.71814	1.92e-33	0.539005	9.21e-30	0.264749	7.91e-45	0.667235	1.7e-17	0.49118	1.2e-27	1.2379	1.53e-11	2.52026	4.5e-36
Q10MS5	40S ribosomal protein S7, putative, expressed OS=Oryza sativa subsp. japonica GN=Os03g0297100 PE=2 SV=1 - [Q10MS5_ORYSJ]	1.719	0.00213779	3.021	0.00132773	1.573	0.00627315	0.968	0.706585	1.56	2.88e-05	1.151	0.0281051	0.986	0.820864	1.462	0.000278802	1.75742	0.00791797	0.915067	0.266853	0.520689	0.00587713	0.907504	0.0602537	0.381	0.00186789	0.626828	0.411691	1.61157	9.33e-06	1.18905	0.00904806	1.0186	0.493805	1.51033	5.87e-05	0.737821	0.00294415	0.632051	1.48e-05	0.937179	0.074895	0.856646	0.0212916	1.2702	0.0725574	1.48276	9.48e-05
Q9AV77	60S ribosomal protein L17 OS=Oryza sativa subsp. japonica GN=OSJNBa0006L06.7 PE=2 SV=1 - [Q9AV77_ORYSJ]	1.703	2.73e-17	2.516	1.02e-23	1.41	6.59e-11	1.678	4.21e-06	2.899	7.56e-11	1.684	2.09e-06	0.847	0.217844	2.996	9.18e-12	1.47739	2.25e-17	0.827951	0.016012	0.560413	1.64e-16	1.70229	1.33e-11	0.669316	9.08e-09	0.600709	3.14e-09	1.72765	6.73e-08	1.00358	0.160658	0.504768	6.32e-07	1.78546	6.84e-09	0.58089	3.65e-06	0.29217	3.57e-11	1.03346	0.78963	0.502969	3.76e-07	1.7791	6.05e-07	3.53719	5.17e-12
Q8GTK0	Starch synthase, chloroplastic/amyloplastic OS=Oryza sativa subsp. japonica GN=P0710F09.134 PE=3 SV=1 - [Q8GTK0_ORYSJ]	1.7	0.00585344	1.506	0.0363768	1.436	0.0350182	1.405	0.0370707	1.591	0.0211021	1.599	0.0168433	1.232	0.285684	3.016	0.00676384	0.885882	0.212871	0.844706	0.0570694	0.953519	0.695006	0.935882	0.16841	1.06175	0.636612	0.857939	0.00880742	1.13238	0.150144	1.13808	0.071616	0.876868	0.243263	2.14662	0.0125503	1.00503	0.89131	0.774356	0.0947386	1.89566	0.018847	0.770482	0.0834132	1.88618	0.0173914	2.44805	0.0104721
Q0IQK9	Non-specific lipid-transfer protein 1 OS=Oryza sativa subsp. japonica GN=LTP PE=1 SV=1 - [NLTP1_ORYSJ]	1.692	2.08e-05	1.878	1.59e-07	1.791	7.77e-07	0.966	0.648154	1.375	0.00422808	1.143	0.184851	1.382	4.45e-05	1.168	0.0677246	1.10993	0.164692	1.05851	0.42353	0.953674	0.48701	0.812648	0.557053	0.608626	0.0389625	0.771636	0.458298	1.4234	0.00291713	1.18323	0.115253	1.43064	5.56e-05	1.20911	0.040694	0.831273	0.167788	1.00509	0.486146	0.849455	0.219406	1.2091	0.0316449	1.02187	0.768767	0.845152	0.0317899
Q69IN8	Os09g0513000 protein OS=Oryza sativa subsp. japonica GN=Os09g0513000 PE=4 SV=1 - [Q69IN8_ORYSJ]	1.69	2.14e-31	1.347	8.06e-20	1.13	2.62e-05	0.985	0.80752	1.362	3.24e-08	0.947	0.268074	1.443	6.37e-06	0.966	0.289959	0.797041	1.43e-14	0.668639	8.78e-28	0.838901	2.36e-13	0.805917	0.0300346	0.703044	4.09e-08	1.27699	1.32e-09	1.38274	4.54e-08	0.961421	0.372287	1.46497	6.04e-06	0.980711	0.474061	0.695301	1.67e-07	1.05947	0.887741	0.709251	4.41e-10	1.52376	5.35e-06	1.02006	0.65513	0.669439	3.82e-07
Q7XXS2	17.7 kDa low temperature induced protein OS=Oryza sativa subsp. japonica GN=Os03g0353400 PE=2 SV=1 - [Q7XXS2_ORYSJ]	1.687	0.00290816	1.993	0.000560454	1.945	0.000509961	1.004	0.742867	1.469	0.0014272	1.312	0.102584	1.295	0.0754975	1.21	0.0646941	1.18139	0.409832	1.15293	0.523821	0.975916	0.615973	0.870777	0.288373	0.658304	0.617526	0.66581	0.389243	1.46315	0.00852771	1.30677	0.168658	1.28984	0.153391	1.20518	0.200285	0.893125	0.523529	0.881552	0.226452	0.82369	0.00612499	0.987043	0.817666	0.922256	0.463912	0.934363	0.525023
Q2R2W2	14-3-3-like protein GF14-D OS=Oryza sativa subsp. japonica GN=GF14D PE=1 SV=1 - [14334_ORYSJ]	1.684	0.0483323	1.931	0.0230679	3.326	0.0225949	2.361	0.000119204	1.798	1.25e-05	1.796	4.8e-05	1.253	0.0979359	2.068	0.000175626	1.14667	0.10611	1.97506	0.0394411	1.72242	0.0510531	1.0677	6.35e-05	0.930088	0.142255	0.376729	0.000556723	0.761542	0.0875883	0.760695	0.356761	0.530707	0.00136583	0.8759	0.667593	0.998888	0.251357	0.696885	0.000684633	1.15017	0.057452	0.697661	0.00112664	1.15145	0.206669	1.65044	0.00148788
Q8H8D8	Glutathione S-transferase GSTF15 OS=Oryza sativa subsp. japonica GN=LOC_Os03g04240 PE=2 SV=1 - [Q8H8D8_ORYSJ]	1.659	2.61e-25	1.734	1.29e-27	1.46	8.62e-12	1.474	9.49e-10	1.781	6.93e-24	1.397	9e-07	1.623	2.03e-15	1.478	3.08e-12	1.04521	0.00101818	0.880048	1.36e-07	0.841984	1.06e-11	1.07354	0.00671873	0.805652	3.25e-14	1.11164	0.00445584	1.20828	6.47e-13	0.947761	0.114812	1.10109	0.000802015	1.00271	0.0842842	0.784391	1.78e-15	0.911286	9.9e-06	0.829871	1.37e-08	1.16178	4.86e-06	1.05798	0.00200605	0.910659	0.114327
Q653V7	Probable alpha-glucosidase Os06g0675700 OS=Oryza sativa subsp. japonica GN=Os06g0675700 PE=1 SV=1 - [AGLU_ORYSJ]	1.653	0.00472591	1.63	0.00465455	1.364	0.0220278	0.96	0.891555	1.267	0.0148801	1.087	0.192405	1.61	0.0630273	1.642	0.00139836	0.986086	0.468012	0.825166	0.0785046	0.83681	0.055009	0.766485	0.23221	0.666871	0.126117	1.18035	0.410409	1.31979	0.25837	1.13229	0.478509	1.67708	0.239964	1.71042	0.0463504	0.857932	0.548259	1.27072	0.694132	1.29597	0.0101063	1.48114	0.464799	1.51058	0.0392958	1.01988	0.12936
Q6KA00	Os02g0822600 protein OS=Oryza sativa subsp. japonica GN=OJ1119_A01.23-1 PE=2 SV=1 - [Q6KA00_ORYSJ]	1.641	1.19e-30	2.408	1.92e-47	1.718	4.88e-30	1.599	2.35e-08	2.641	3.86e-14	2.173	7.75e-12	1.071	0.127195	1.718	1.08e-08	1.4674	8.17e-34	1.04692	0.0135889	0.713455	1.54e-27	1.60938	1.34e-22	0.902409	0.00530448	0.623399	3.53e-10	1.65166	8.65e-10	1.35897	2.32e-06	0.669794	0.000206012	1.07442	0.0629448	0.822794	0.0133115	0.405528	2.71e-11	0.650511	7.78e-07	0.492867	7.34e-09	0.790612	0.00131052	1.60411	1.69e-05
A0A0P0X4N7	Os07g0243150 protein (Fragment) OS=Oryza sativa subsp. japonica GN=Os07g0243150 PE=4 SV=1 - [A0A0P0X4N7_ORYSJ]	1.64	1.11e-10	1.654	3.08e-08	0.851	0.000663471	0.763	0.177093	1.538	0.0780438	1.683	0.0631728	0.772	0.581451	0.282	0.0201254	1.00854	0.76065	0.518902	4.65e-12	0.51451	2.59e-09	0.937805	0.00447969	1.01753	0.00440393	0.907168	0.333633	2.01573	0.032843	2.20577	0.0314767	1.0118	0.904769	0.369594	0.0218952	1.09428	0.535657	0.501951	0.139497	0.183355	0.0115579	0.458705	0.109263	0.167558	0.0129025	0.365285	0.199873
A0A0P0X7F9	Beta-amylase (Fragment) OS=Oryza sativa subsp. japonica GN=Os07g0543300 PE=3 SV=1 - [A0A0P0X7F9_ORYSJ]	1.62	0.001884	1.355	0.0212559	1.715	0.0156387	2.01		1.811		0.851		1.324		2.907		0.83642	0.0280689	1.05864	0.394496	1.26568	0.0659713	1.1179		0.628044		0.772012		0.900995		0.423383		0.658706		1.44627		0.469906		0.731088		1.60519		1.55582		3.41598		2.19562	GO:0071704;GO:1901575;GO:0005975;GO:0044238;GO:0016052;GO:0005976;GO:0043170;GO:0008152;GO:0008150;GO:0000272;GO:0009056;GO:0009057;
C7J983	Os11g0579200 protein (Fragment) OS=Oryza sativa subsp. japonica GN=Os11g0579200 PE=4 SV=1 - [C7J983_ORYSJ]	1.616		0.921		1.448		1.481		1.457		1.413		0.965		0.726		0.569926		0.89604		1.5722		0.901609		1.5342		0.666436		0.983795		0.954085		0.651587		0.490209		0.969801		0.66232		0.498284		0.682944		0.5138		0.752332
Q2R176	Os11g0615200 protein OS=Oryza sativa subsp. japonica GN=Os11g0615200 PE=2 SV=1 - [Q2R176_ORYSJ]	1.61	4.69e-17	2.588	6.63e-22	0.908	0.807909	0.741	2.84e-06	2.023	5.36e-13	1.313	1.74e-06	1.547	1.28e-07	0.629	2.97e-08	1.60745	1.2e-12	0.563975	3.29e-12	0.35085	1.23e-19	1.25652	3.5e-10	0.507342	5.86e-08	1.70374	1.02e-10	2.73009	2.57e-15	1.77193	2.25e-10	2.08772	2.75e-11	0.848853	0.0149552	0.649036	3.53e-06	0.764706	2.49e-05	0.310924	7.2e-16	1.17822	0.467057	0.479056	1.54e-11	0.406593	2.59e-12
Q10PV6	50S ribosomal protein L15, chloroplast, putative, expressed OS=Oryza sativa subsp. japonica GN=Os03g0219900 PE=3 SV=1 - [Q10PV6_ORYSJ]	1.604	1.23e-08	3.281	9.28e-16	1.36	0.000105291	1.082	0.0482946	2.25	1.01e-12	1.492	2.85e-09	0.911	0.243028	1.366	6.91e-07	2.04551	4.73e-14	0.84788	0.00065915	0.414508	1.32e-14	1.40274	2.45e-08	0.454739	2.8e-13	0.669853	0.0256567	2.07948	1.34e-11	1.37893	2.04e-07	0.841959	0.000847272	1.26248	0.000147367	0.663111	1.75e-07	0.404889	3.68e-14	0.607111	1.18e-09	0.61059	1.23e-12	0.91555	0.00154621	1.49945	1.41e-10
Q2QS71	Probable histone H2A.7 OS=Oryza sativa subsp. japonica GN=Os12g0438000 PE=2 SV=1 - [H2A7_ORYSJ]	1.603	1.29e-05	2.092	1.69e-07	1.691	0.00019582	1.2	9.58e-05	1.743	1.88e-22	1.156	0.00165704	1.264	9.08e-08	1.372	6.34e-14	1.30505	0.000757738	1.0549	0.887998	0.808317	0.00255558	1.08734	0.00217066	0.552581	1.5e-06	0.747487	0.159958	1.4525	1.95e-12	0.963333	0.416756	1.05333	0.665948	1.14333	0.0022547	0.663224	2.74e-14	0.725186	6.24e-14	0.787149	1.73e-08	1.09343	0.162556	1.18685	7.41e-05	1.08544	0.00123148
Q69V59	Os06g0608500 protein OS=Oryza sativa subsp. japonica GN=Os06g0608500 PE=2 SV=1 - [Q69V59_ORYSJ]	1.599	5.91e-08	1.322	7.23e-05	2.111	1.68e-07	1.671	0.0425269	2.321	0.00217412	1.903	0.0130357	1.659	0.0478887	2.171	0.00742863	0.826767	0.00246656	1.3202	0.000377939	1.59682	3.47e-05	1.45153	0.0325699	1.43949	0.059194	0.785883	0.000261078	1.38899	0.00190554	1.13884	0.0532867	0.992819	0.868195	1.29922	0.0408017	0.819905	0.0429422	0.714778	0.0076862	0.935373	0.835857	0.871781	0.185112	1.14083	0.216161	1.30862	0.0642382
Q84NJ4	Probable histone H2A.3 OS=Oryza sativa subsp. japonica GN=Os08g0427700 PE=3 SV=1 - [H2A3_ORYSJ]	1.583		1.696		1.902		1.585	4.47e-05	2.652	7.63e-10	1.837	1.09e-07	1.056	0.673177	1.907	4e-08	1.07138		1.20152		1.12146		1.6753		1.08314		0.555205		1.67319	1.68e-08	1.15899	0.00012635	0.666246	1.6e-05	1.20315	1.45e-05	0.692685	1.45e-06	0.39819	3.64e-10	0.71908	1.73e-05	0.57485	2.09e-08	1.03811	0.112254	1.80587	9.76e-09
Q2QYL0	Non-specific lipid-transfer protein OS=Oryza sativa subsp. japonica GN=Os12g0115300 PE=2 SV=1 - [Q2QYL0_ORYSJ]	1.579	2.69e-12	1.676	5.31e-13	1.028	0.0884299	1	0.858958	2.202	1.65e-06	1.189	0.114134	1.798	7.69e-06	1.823	6.8e-06	1.06143	0.518365	0.651045	2.32e-11	0.613365	3.97e-12	1.39455	0.279068	0.709427	2.54e-07	1.74903	1.41e-09	2.202	7.67e-08	1.189	0.016031	1.798	7.79e-07	1.823	1.64e-07	0.539964	2.04e-06	0.81653	0.744999	0.827884	0.0869934	1.5122	1.47e-05	1.53322	9.71e-06	1.0139	0.222763
Q0E446	Os02g0137200 protein (Fragment) OS=Oryza sativa subsp. japonica GN=Os02g0137200 PE=3 SV=1 - [Q0E446_ORYSJ]	1.578	4.11e-15	2.647	3.28e-19	1.184	0.000980511	1.16	0.00524471	2.097	1.73e-16	1.513	2.7e-07	1.122	0.213797	1.3	1.22e-07	1.67744	1.86e-12	0.750317	9.44e-12	0.447299	1.86e-17	1.3289	2.48e-13	0.57159	2.54e-07	0.947635	0.703432	1.80776	4.72e-13	1.30431	0.000998507	0.967241	0.0733376	1.12069	0.00908818	0.721507	4.12e-07	0.53505	1.26e-15	0.619933	1.65e-11	0.741573	4.73e-06	0.85922	0.104786	1.15865	5.88e-06
Q65X68	Os05g0496000 protein OS=Oryza sativa subsp. japonica GN=Os05g0496000 PE=2 SV=1 - [Q65X68_ORYSJ]	1.56		1.393		1.484		0.841		1.073		1.288		1.823		1.065		0.892949		0.951282		1.06533		0.687821		0.924623		1.22844		1.27586		1.53151		2.16766		1.26635		1.20037		1.69897		0.992544		1.41537		0.826863		0.584202
Q6EQG6	Os09g0345500 protein OS=Oryza sativa subsp. japonica GN=Os09g0345500 PE=4 SV=1 - [Q6EQG6_ORYSJ]	1.554	4.96e-07	1.801	1.48e-08	1.174	0.0179742	1.089	0.022949	1.461	3.22e-09	1.142	0.000306036	1.193	0.00230777	1.267	4.81e-08	1.15894	0.00112229	0.75547	0.000143138	0.65186	9.43e-07	0.940154	0.15507	0.634092	2.34e-06	1.01618	0.154772	1.3416	6.86e-06	1.04867	0.203252	1.0955	0.296437	1.16345	0.000410201	0.781656	0.000116067	0.816564	0.000362232	0.867214	0.0560935	1.04466	0.94284	1.10946	0.00908414	1.06203	0.0191214
Q0JN91	Os01g0314800 protein OS=Oryza sativa subsp. japonica GN=Os01g0314800 PE=4 SV=1 - [Q0JN91_ORYSJ]	1.54	0.000313587	2.788	5.55e-09	3.969	8.47e-10	1.085	0.664477	1.585	7.84e-06	2.393	3.26e-12	4.411	1.04e-13	0.64	0.0327343	1.81039	7.86e-08	2.57727	4.24e-09	1.4236	7.07e-06	1.02922	0.201122	0.858321	0.00186201	1.11136	0.0192145	1.46083	1e-05	2.20553	1.54e-12	4.06544	9.69e-14	0.589862	0.0127225	1.50978	1.66e-09	2.78297	1.89e-12	0.403785	4.72e-07	1.84329	6.03e-10	0.267447	7.22e-12	0.145092	7.83e-14
Q337E7	Os10g0503800 protein OS=Oryza sativa subsp. japonica GN=Os10g0503800 PE=2 SV=2 - [Q337E7_ORYSJ]	1.537	3.06e-28	1.528	4.62e-32	1.417	3.6e-20	1.389	0.00514318	1.63	3.96e-09	1.483	1.09e-05	1.734	8.16e-09	1.031	0.494421	0.994144	0.623948	0.921926	0.0147738	0.927356	0.00249989	1.06051	0.207794	0.97055	0.166611	1.22371	0.000133932	1.17351	0.00362766	1.06767	0.0179928	1.24838	0.000860964	0.742261	0.00606583	0.909816	0.727458	1.0638	0.224114	0.632515	2.49e-11	1.16925	0.661882	0.695212	8.22e-06	0.594579	5.59e-10
Q2RBP5	Os11g0103900 protein OS=Oryza sativa subsp. japonica GN=Os11g0104050 PE=2 SV=1 - [Q2RBP5_ORYSJ]	1.525	0.0577466	2.072	0.00559365	1.463	0.0369276	1.2	0.0188612	2.529	7.25e-06	1.95	0.00455959	1.175	0.00348991	2.07	0.000420906	1.35869	0.0514541	0.959344	0.801278	0.706081	0.0566724	1.65836	0.0113749	0.94112	0.397584	0.803144	0.0338525	2.1075	0.000517776	1.625	0.00915227	0.979167	0.239173	1.725	0.00182745	0.771056	0.0124267	0.464611	4.27e-05	0.818505	0.00235309	0.602564	0.0067351	1.06154	0.207811	1.7617	0.000660332
Q0DNW0	Os03g0731100 protein (Fragment) OS=Oryza sativa subsp. japonica GN=Os03g0731100 PE=4 SV=1 - [Q0DNW0_ORYSJ]	1.525	2.55e-20	1.903	3.93e-28	1.886	2.68e-28	1.554	2.9e-11	1.871	8.32e-20	1.672	7.59e-14	1.576	3.12e-12	1.068	0.0173412	1.24787	8.49e-17	1.23672	5.48e-16	0.991067	0.0573563	1.22689	2.44e-17	0.878613	0.000493621	0.835631	1.28e-05	1.20399	2.85e-06	1.07593	0.168743	1.01416	0.879025	0.687259	1.49e-05	0.89364	6.05e-05	0.84233	2.62e-07	0.570818	1.86e-11	0.942584	0.0993494	0.638756	2.85e-07	0.677665	9.74e-06
Q6K5Y3	Os02g0614200 protein OS=Oryza sativa subsp. japonica GN=Os02g0614200 PE=2 SV=1 - [Q6K5Y3_ORYSJ]	1.523	6.37e-05	2.351	9.51e-06	1.253	0.0011206	1.119	0.445973	1.574	0.000537461	1.658	0.00208582	2.043	2.68e-06	0.374	4.49e-05	1.54366	4.6e-05	0.822718	0.000238297	0.532965	1.43e-05	1.03349	0.220091	0.705232	0.0200965	1.63049	2.76e-05	1.40661	0.00555921	1.48168	0.00793563	1.82574	4.91e-05	0.334227	0.000327599	1.05337	0.488637	1.29797	0.000792825	0.237611	9.77e-06	1.23221	0.0131713	0.225573	5.91e-05	0.183064	3.27e-07
Q0DJF8	Os05g0292200 protein OS=Oryza sativa subsp. japonica GN=Os05g0292200 PE=2 SV=1 - [Q0DJF8_ORYSJ]	1.509	0.0107992	1.582	0.00827353	1.325	0.166738	0.888	0.587743	1.197	0.0578725	1.292	0.0166319	1.534	4.89e-05	1.013	0.796283	1.04838	0.45407	0.878065	0.396569	0.837547	0.277384	0.793241	0.445399	0.816688	0.171811	1.15774	0.0234587	1.34797	0.0533993	1.45495	0.0230872	1.72748	0.000352593	1.14077	0.746063	1.07937	0.894451	1.28154	0.0170867	0.846282	0.0532473	1.18731	0.00551141	0.784056	0.0175116	0.660365	9.89e-05
Q0IN32	Os12g0510900 protein (Fragment) OS=Oryza sativa subsp. japonica GN=Os12g0510900 PE=4 SV=1 - [Q0IN32_ORYSJ]	1.506		1.766		1.49		0.994	0.934442	1.984	0.0928467	1.252	0.0662972	1.099	0.608751	1.091	0.292901	1.17264		0.989376		0.843715		1.3174		0.708947		0.737584		1.99598	0.107083	1.25956	0.240716	1.10563	0.725105	1.09759	0.636008	0.631048	0.146114	0.553931	0.125925	0.549899	0.10655	0.877796	0.417121	0.871406	0.0380367	0.992721	0.979455
O04138	Chitinase 4 OS=Oryza sativa subsp. japonica GN=Cht4 PE=2 SV=2 - [CHI4_ORYSJ]	1.505	0.0104777	1.265	0.0536392	0.959	0.719785	0.861	0.0731933	1.24	0.0269531	1.075	0.558696	1.322	0.00298527	3.107	4.97e-11	0.840532	0.0354646	0.637209	0.0177425	0.758103	0.0672575	0.82392	0.000419971	0.849802	0.0193417	1.37852	0.182037	1.44019	9.61e-06	1.24855	0.261283	1.53542	5.67e-06	3.60859	3.2e-12	0.866935	0.00562425	1.06613	0.12349	2.50565	1.5e-10	1.22977	0.000726464	2.89023	2.78e-11	2.35023	2.18e-09
Q5Z7N3	HMG protein OS=Oryza sativa subsp. japonica GN=Os06g0728000 PE=2 SV=1 - [Q5Z7N3_ORYSJ]	1.505	5.93e-18	1.881	9.12e-21	1.548	6.29e-15	1.303	0.000243241	4.287	9.43e-21	1.933	2.47e-12	1.161	0.027363	2.501	4.81e-16	1.24983	1.69e-11	1.02857	0.0351958	0.822967	2.74e-06	2.8485	6.56e-22	1.02764	1.32e-10	0.75	8.84e-15	3.2901	5.52e-20	1.4835	2.63e-09	0.891021	0.0850724	1.91942	2.38e-14	0.450898	2.69e-17	0.270819	3.52e-20	0.583392	4.73e-13	0.600621	2.08e-10	1.29384	4.84e-08	2.15418	7.07e-15
Q9FTY4	Os01g0104400 protein OS=Oryza sativa subsp. japonica GN=Os01g0104400 PE=2 SV=1 - [Q9FTY4_ORYSJ]	1.502	9.87e-05	1.923	2.83e-06	1.45	0.000327912	1.135	0.36471	2.219	0.00654218	1.513	0.0355316	1.169	0.122961	1.507	0.0182345	1.28029	0.000248553	0.965379	0.0979825	0.75403	4.15e-05	1.47736	4.81e-05	0.786791	0.0259869	0.806207	0.00296739	1.95507	0.0173608	1.33304	0.126361	1.02996	0.983117	1.32775	0.10131	0.681839	0.0246566	0.526814	0.0055199	0.679135	0.014711	0.772637	0.0466543	0.996034	0.965798	1.28914	0.0108139
Q0DFC9	Plastocyanin, chloroplastic OS=Oryza sativa subsp. japonica GN=PETE PE=1 SV=1 - [PLAS_ORYSJ]	1.499	5.51e-60	2.149	9.27e-95	1.166	8.2e-07	1.135	1.71e-07	1.021	0.232082	1.187	7.74e-10	1.342	2.57e-38	0.823	2.11e-13	1.43362	6.68e-60	0.777852	1.68e-33	0.542578	3.42e-79	0.681121	5.54e-12	0.55235	1.49e-35	1.15094	1.33e-54	0.899559	3.44e-06	1.04581	0.104991	1.18238	1.66e-16	0.72511	2.55e-25	1.16259	1.34e-08	1.3144	1.55e-39	0.806072	2.66e-18	1.13058	5.72e-09	0.693345	6.79e-26	0.613264	9.48e-58
A0A0P0VYT7	Os03g0417800 protein (Fragment) OS=Oryza sativa subsp. japonica GN=Os03g0417800 PE=4 SV=1 - [A0A0P0VYT7_ORYSJ]	1.496	3.79e-10	1.321	2.08e-07	0.702	0.000131457	0.809	0.0199092	1.515	4.38e-05	1.033	0.862722	0.965	0.859181	1.045	0.943721	0.883021	0.00145548	0.469251	4.15e-11	0.531416	3.34e-09	1.0127	0.996642	0.781983	0.00191613	1.37464	5.46e-05	1.87268	8.85e-07	1.27689	0.0283556	1.19283	0.0543754	1.29172	0.0172241	0.681848	0.000126021	0.636964	6.09e-05	0.689769	4.97e-05	0.934172	0.754322	1.01162	0.910742	1.0829	0.8113
Q8H3M0	Os08g0428800 protein OS=Oryza sativa subsp. japonica GN=P0479C08.106 PE=4 SV=1 - [Q8H3M0_ORYSJ]	1.494	1.35e-11	2.171	1.42e-26	1.39	3.41e-11	1.282	7.29e-07	2.321	1.5e-22	1.436	3.26e-10	1.125	0.302226	1.85	2.21e-15	1.45315	9.54e-19	0.930388	0.264183	0.640258	3.03e-15	1.55355	9.41e-20	0.661446	1.14e-14	0.809353	1.04e-06	1.81045	6.06e-19	1.12012	0.00688596	0.877535	3.3e-05	1.44306	2.26e-09	0.618699	2.79e-16	0.484705	9.96e-22	0.79707	1.29e-10	0.783426	1.37e-08	1.2883	3.96e-05	1.64444	4.46e-14
Q5Z6B8	Os06g0530200 protein OS=Oryza sativa subsp. japonica GN=Os06g0530200 PE=2 SV=1 - [Q5Z6B8_ORYSJ]	1.494	0.000180795	1.754	0.000488235	1.131	0.320826	0.712	0.0672155	0.835	0.436028	0.706	0.160751	1.156	0.214121	1.326	0.19153	1.17403	0.166184	0.757028	0.00287198	0.644812	0.00301107	0.558902	0.0139365	0.402509	0.0177542	1.0221	0.0393051	1.17275	0.47365	0.991573	0.965365	1.6236	0.00519033	1.86236	0.0590677	0.845509	0.539881	1.38443	0.17548	1.58802	0.145293	1.63739	0.060523	1.87819	0.0815562	1.14706	0.345424
Q7Y008	Os03g0681900 protein OS=Oryza sativa subsp. japonica GN=OSJNBb0070O09.4 PE=2 SV=1 - [Q7Y008_ORYSJ]	1.493		1.914		1.155		1.097	0.50014	1.631	0.00770678	1.057	0.215695	1.499	0.0425079	1.133	0.57563	1.28198		0.77361		0.603448		1.09243		0.552247		1.29784		1.48678	0.0412406	0.963537	0.786477	1.36645	0.221369	1.03282	0.696735	0.648069	0.00667244	0.919068	0.0485227	0.694666	0.00166868	1.41816	0.0986789	1.0719	0.209339	0.755837	0.0179561
Q8LHN4	Os07g0631900 protein OS=Oryza sativa subsp. japonica GN=P0519E12.113 PE=4 SV=1 - [Q8LHN4_ORYSJ]	1.479	2.62e-13	1.215	7.47e-06	1.463	1.23e-07	0.83	0.011873	1.052	0.106901	1.343	1.3e-05	1.401	1.83e-10	1.018	0.111166	0.821501	4.01e-10	0.989182	0.476778	1.20412	0.000257266	0.711291	8.82e-09	1.10535	7.07e-05	0.957621	0.0500263	1.26747	5.3e-05	1.61807	1.67e-07	1.68795	1.47e-13	1.22651	3.22e-05	1.27662	0.000107416	1.33175	1.01e-09	0.967681	0.905815	1.04319	0.676648	0.758004	7.57e-05	0.726624	2.47e-10
Q5Z6P9	Os06g0264300 protein OS=Oryza sativa subsp. japonica GN=Os06g0264300 PE=2 SV=1 - [Q5Z6P9_ORYSJ]	1.479	8.19e-15	1.406	8.03e-12	1.155	0.00107551	0.975	0.531937	1.149	0.0100514	0.959	0.392613	1.426	1.87e-07	1.077	0.981186	0.950642	1.92e-05	0.780933	3.52e-12	0.821479	4.18e-08	0.776876	0.000362093	0.682077	2.62e-09	1.23463	1.77e-09	1.17846	0.000131043	0.98359	0.74281	1.46256	1.06e-10	1.10462	0.624569	0.834639	5.09e-05	1.24108	0.000120916	0.937337	0.0248831	1.48697	4.04e-11	1.12304	0.497754	0.755259	2.9e-06
Q6YY64	60S ribosomal protein L6 OS=Oryza sativa subsp. japonica GN=Os02g0591700 PE=2 SV=1 - [Q6YY64_ORYSJ]	1.472	0.000399428	2.254	5.84e-08	1.035	0.994608	1.165	0.498837	4.275	1.19e-13	1.455	0.00344589	0.894	0.883078	2.122	3.15e-11	1.53125	3.53e-07	0.703125	1.88e-05	0.459184	6.46e-09	2.90421	1.21e-06	0.645519	2.28e-08	0.863768	0.12659	3.66953	6.73e-13	1.24893	0.0368792	0.767382	0.659566	1.82146	1.16e-08	0.340351	6.82e-12	0.209123	6.02e-13	0.496374	7.4e-10	0.614433	0.0166986	1.45842	5.41e-06	2.3736	1.06e-08
Q0DIC9	Os05g0400400 protein OS=Oryza sativa subsp. japonica GN=Os05g0400400 PE=2 SV=1 - [Q0DIC9_ORYSJ]	1.472		2.112		1.206		1.148		2.207		1.421		1.304		1.776		1.43478		0.819293		0.571023		1.49932		0.672822		1.08126		1.92247		1.2378		1.13589		1.54704		0.64386		0.590847		0.804712		0.917664		1.24982		1.36196	GO:0009167;GO:0009853;GO:0044281;GO:0009161;GO:1901360;GO:0044710;GO:0071704;GO:0009199;GO:0022900;GO:0022904;GO:0009205;GO:0046034;GO:0046128;GO:0055114;GO:0046483;GO:1901564;GO:0006163;GO:0019637;GO:0009144;GO:0006807;GO:0044699;GO:0006119;GO:0009150;GO:0008150;GO:0008152;GO:0043094;GO:0015980;GO:0044763;GO:0006753;GO:0016310;GO:0044249;GO:0034641;GO:0009123;GO:0009126;GO:0009259;GO:0006139;GO:…
Q94DM7	Os01g0962600 protein OS=Oryza sativa subsp. japonica GN=Os01g0962600 PE=4 SV=1 - [Q94DM7_ORYSJ]	1.469	0.0182035	2.195	0.000206184	1.639	0.00306674	1.41	0.0663033	2.082	0.00323392	1.502	0.0311752	1.078	0.898521	1.618	0.0340743	1.49421	0.00041076	1.11572	0.0129729	0.746697	0.00241219	1.41729	0.000176506	0.684282	0.0579816	0.657718	0.000619249	1.4766	0.0175588	1.06525	0.36167	0.764539	0.0328559	1.14752	0.211951	0.721422	0.0731717	0.517771	0.0010681	0.777137	0.354289	0.71771	0.0169417	1.07723	0.532293	1.50093	0.0257709
A0A0P0XRR7	Os09g0568900 protein (Fragment) OS=Oryza sativa subsp. japonica GN=Os09g0568900 PE=4 SV=1 - [A0A0P0XRR7_ORYSJ]	1.463	3.37e-09	1.858	2.42e-09	1.186	0.0139643	1.09	0.0630448	1.158	0.00905161	0.975	0.661932	2.41	6.81e-09	1.038	0.693485	1.26999	0.00200982	0.810663	1.1e-05	0.638321	5.16e-07	0.791524	1.63e-07	0.524758	1.25e-07	2.03204	1.09e-06	1.06239	0.747558	0.894495	0.183347	2.21101	3.01e-06	0.952294	0.169615	0.841969	0.132654	2.08117	1.18e-07	0.896373	0.115881	2.47179	6.06e-08	1.06462	0.967615	0.430705	5.2e-08
Q7XCA7	Expansin-B6 OS=Oryza sativa subsp. japonica GN=EXPB6 PE=2 SV=1 - [EXPB6_ORYSJ]	1.459		1.505		1.037		0.92	0.285751	1.09	0.191047	1.128	0.131951	1.125	0.025167	1.207	0.0169648	1.03153		0.710761		0.689037		0.747087		0.749502		1.08486		1.18478	0.0432175	1.22609	0.0371224	1.22283	0.00563803	1.31196	0.00457197	1.03486	0.638664	1.03211	0.18636	1.10734	0.0941818	0.99734	0.517926	1.07004	0.27413	1.07289	0.358494
Q653S3	Probable protein phosphatase 2C 70 OS=Oryza sativa subsp. japonica GN=Os09g0558000 PE=2 SV=2 - [P2C70_ORYSJ]	1.457		1.173		0.856		0.702		0.818		0.893		1.152		0.636		0.805079		0.587509		0.729753		0.561428		0.761296		1.34579		1.16524		1.27208		1.64103		0.905983		1.09169		1.40831		0.777506		1.29003		0.712206		0.552083
Q6Z6Y2	Os02g0130000 protein OS=Oryza sativa subsp. japonica GN=Os02g0130000 PE=2 SV=1 - [Q6Z6Y2_ORYSJ]	1.456	6.48e-05	1.472	2.49e-06	1.723	2.57e-06	1.297	0.000320467	1.767	9.92e-13	1.589	2.52e-07	1.248	0.00076851	1.477	1.6e-07	1.01099	0.08822	1.18338	0.00162568	1.17052	0.00876306	1.2136	0.000324457	1.07948	0.598551	0.724318	2.46e-07	1.36237	1.3e-07	1.22513	0.00656212	0.962221	0.413355	1.13878	0.0296849	0.899264	0.0178789	0.706282	5.63e-10	0.83588	8.97e-05	0.7854	0.000471681	0.929515	0.281305	1.18349	0.00112017
Q6ZL42	Probable histone H2A.2 OS=Oryza sativa subsp. japonica GN=Os07g0545400 PE=2 SV=1 - [H2A2_ORYSJ]	1.452	0.000484831	1.693	0.000140649	1.71	0.000109842	1.624	1.04e-12	3.315	1.62e-20	2.146	6.69e-14	1.303	0.00186682	2.596	1.87e-17	1.16598	0.155036	1.17769	0.214427	1.01004	0.671758	2.28306	3.83e-06	1.26757	0.27888	0.761988	1.2e-05	2.04126	4e-16	1.32143	0.000130399	0.80234	0.000114379	1.59852	2.35e-10	0.64736	1.14e-11	0.393062	5.83e-17	0.783107	2.26e-07	0.607176	4.42e-08	1.20969	0.00031455	1.99233	2.57e-12
Q0J8W7	Os04g0683900 protein OS=Oryza sativa subsp. japonica GN=Os04g0683900 PE=2 SV=1 - [Q0J8W7_ORYSJ]	1.45	0.00332978	1.002	0.929275	1.486	0.002981	1.096	0.154175	1.194	0.00210406	1.34	0.00416766	0.805	0.453079	0.959	0.902793	0.691034	0.019914	1.02483	0.342631	1.48303	0.0131918	0.823448	0.956012	1.33733	0.0098192	0.541723	0.104457	1.08942	0.860877	1.22263	0.209964	0.734489	0.134596	0.875	0.376106	1.12228	0.121583	0.674204	0.0548248	0.803183	0.217992	0.600746	0.0160103	0.715672	0.0544431	1.1913	0.52319
B7F961	Os07g0548900 protein OS=Oryza sativa subsp. japonica GN=Os07g0548900 PE=2 SV=1 - [B7F961_ORYSJ]	1.446		0.999		1.855		1.008		1.079		1.012		0.92		1.04		0.690871		1.28285		1.85686		0.746196		1.01301		0.495957		1.07044		1.00397		0.912698		1.03175		0.937905		0.852641		0.963855		0.909091		1.02767		1.13043
B9G4P3	Os09g0529100 protein OS=Oryza sativa subsp. japonica GN=Os09g0529100 PE=4 SV=1 - [B9G4P3_ORYSJ]	1.443	2.79e-14	1.344	1.46e-12	1.306	3.98e-09	1.134	0.418059	1.016	0.358325	1.052	0.646369	1.216	0.0305693	1.181	0.413852	0.931393	0.105316	0.905059	0.0141499	0.971726	0.25733	0.704089	1.59e-06	0.782738	0.000530547	0.931087	0.071212	0.895944	0.0316141	0.92769	0.117453	1.07231	0.0665454	1.04145	0.686997	1.03543	0.561491	1.19685	0.00234428	1.1624	0.168227	1.15589	0.00665106	1.12262	0.261296	0.971217	0.435673
Q6YZI5	Os08g0558900 protein OS=Oryza sativa subsp. japonica GN=Os08g0558900 PE=2 SV=1 - [Q6YZI5_ORYSJ]	1.44	0.000115077	2.162	1.28e-07	1.475	0.000247978	1.122	0.0513002	3.308	3.75e-08	1.372	0.000285915	1.354	0.00179998	1.786	2.94e-07	1.50139	5.68e-06	1.02431	0.836621	0.682239	1.51e-05	2.29722	2.94e-07	0.634598	2.13e-06	0.917966	0.0362272	2.94831	6.67e-08	1.22282	0.00440715	1.20677	0.0286929	1.5918	4.4e-07	0.414752	3.35e-07	0.409311	5e-07	0.539903	3.56e-06	0.98688	0.780805	1.30175	0.000121348	1.31905	0.000649158
Q8L5K0	Ferritin OS=Oryza sativa subsp. japonica GN=Fer2 PE=2 SV=1 - [Q8L5K0_ORYSJ]	1.439	6.19e-09	1.486	5.27e-12	1.87	3.15e-15	1.77	9.01e-41	1.833	1.76e-43	2.092	4.61e-45	1.214	1.04e-07	1.428	2.3e-20	1.03266	0.00231657	1.29951	3.2e-10	1.25841	1.23e-07	1.2738	4.02e-14	1.40781	8.23e-13	0.649198	7.43e-20	1.03559	0.261849	1.18192	9.14e-11	0.685876	1.54e-25	0.80678	6.32e-20	1.1413	4.37e-09	0.662302	2.83e-28	0.779051	2.98e-23	0.580306	3.33e-34	0.6826	2.32e-30	1.17628	3.64e-05
Q0DLG4	Os05g0103500 protein OS=Oryza sativa subsp. japonica GN=Os05g0103500 PE=2 SV=1 - [Q0DLG4_ORYSJ]	1.428	0.0248716	2.123	0.00611959	1.271	0.455644	1.474	0.368068	2.268	0.0195846	1.367	0.99854	0.767	0.214096	1.29	0.234554	1.48669	0.015703	0.890056	0.201802	0.598681	0.0326414	1.58824	0.0793471	0.6439	0.0768053	0.603462	0.319146	1.53867	0.0516816	0.927408	0.488626	0.520353	0.0576862	0.87517	0.679733	0.602734	0.0331569	0.338183	0.00657643	0.568783	0.0951055	0.561083	0.420467	0.943672	0.332723	1.68188	0.0469931
Q7Y1Z0	Chitinase 5 OS=Oryza sativa subsp. japonica GN=Cht5 PE=2 SV=1 - [CHI5_ORYSJ]	1.425		1.217		1.409		0.949	0.215604	1.664	0.0519205	1.16	0.537802	1.201	0.169824	1.24	0.0453056	0.854035		0.988772		1.15776		1.16772		0.953164		0.852378		1.75342	0.0341245	1.22234	0.235586	1.26554	0.0799914	1.30664	0.0276954	0.697115	0.119163	0.721755	0.203926	0.745192	0.576974	1.03534	0.537386	1.06897	0.161947	1.03247	0.322332
Q2QXR8	Pyruvate kinase 2, cytosolic OS=Oryza sativa subsp. japonica GN=Os12g0145700 PE=2 SV=1 - [KPYC2_ORYSJ]	1.423		0.995		1.081		1.049	0.0551509	0.954	0.13186	1.039	0.0555437	0.809	0.000321705	1.183	0.000527931	0.699227		0.759663		1.08643		0.670415		1.04422		0.748381		0.909438	0.00294368	0.990467	0.891646	0.771211	1.55e-05	1.12774	0.0128604	1.0891	0.00388513	0.848008	0.00573999	1.24004	8.14e-05	0.778633	2.38e-05	1.13859	0.0183004	1.4623	2.28e-06
Q7XIQ1	Os07g0647500 protein OS=Oryza sativa subsp. japonica GN=OJ1316_A04.115 PE=2 SV=1 - [Q7XIQ1_ORYSJ]	1.422	6.25e-06	1.517	1.75e-07	1.235	0.000928458	1.082	0.775413	1.188	0.548619	1.192	0.513622	1.699	0.0865031	1.043	0.903803	1.06681	0.0944433	0.868495	0.00229349	0.814107	8.63e-05	0.835443	0.0536996	0.785761	0.0028763	1.37571	0.000725153	1.09797	0.76217	1.10166	0.735479	1.57024	0.104176	0.963956	0.807541	1.00337	0.991696	1.43013	0.0717481	0.877946	0.480043	1.42534	0.0397904	0.875	0.396504	0.613891	0.029196
Q5Z7T4	Complex 1 family protein-like OS=Oryza sativa subsp. japonica GN=Os06g0714100 PE=3 SV=1 - [Q5Z7T4_ORYSJ]	1.422	2.21e-08	1.649	1.82e-14	1.322	1.98e-07	1.118	0.196742	1.089	0.0710579	1.104	0.234723	1.587	1.35e-06	0.839	0.0806585	1.15963	2.41e-08	0.929677	0.539735	0.801698	1.65e-05	0.765823	0.0265241	0.669497	8.86e-07	1.20045	1.11e-06	0.974061	0.816613	0.987478	0.88586	1.4195	1.53e-05	0.750447	0.00469108	1.01377	0.675338	1.4573	4.57e-06	0.770432	0.000261091	1.4375	9.65e-06	0.759964	0.00523438	0.52867	5.73e-08
Q7XXS0	ATP synthase subunit d, mitochondrial OS=Oryza sativa subsp. japonica GN=Os08g0478200 PE=2 SV=1 - [Q7XXS0_ORYSJ]	1.418	1.11e-102	1.29	3.59e-67	1.591	1.12e-113	1.195	4.73e-09	1.462	1.01e-28	1.364	1.13e-20	1.69	1.23e-40	0.996	0.529212	0.909732	4.04e-28	1.122	1.75e-19	1.23333	1.02e-56	1.03103	0.0271525	1.05736	0.0523335	1.06223	0.000138701	1.22343	6.06e-12	1.14142	2.48e-06	1.41423	2.26e-28	0.833473	1.1e-10	0.932969	0.0331593	1.15595	3.84e-13	0.681259	6.6e-31	1.239	5.54e-17	0.730205	1.23e-22	0.589349	4.41e-42
Q9SDG6	60S ribosomal protein L30 OS=Oryza sativa subsp. japonica GN=RPL30 PE=3 SV=1 - [RL30_ORYSJ]	1.417		1.845		1.873		1.289	0.181611	1.744	0.055402	1.798	0.0333024	0.977	0.857131	2.352	0.0373615	1.30205		1.32181		1.01518		1.23077		0.974526		0.521623		1.35299	0.0568684	1.39488	0.00495299	0.757952	0.0910442	1.82467	0.0433689	1.03096	0.676252	0.560206	0.036114	1.34862	0.131799	0.543382	0.0170438	1.30812	0.131194	2.40737	0.030945
Q943L0	Os01g0839900 protein OS=Oryza sativa subsp. japonica GN=Os01g0839900 PE=2 SV=1 - [Q943L0_ORYSJ]	1.415		0.941		0.892		0.859	0.426078	0.894	0.406442	0.716	0.145342	0.809	0.365846	0.819	0.311098	0.665018		0.630389		0.947928		0.631802		0.760893		0.906951		1.04075	0.833816	0.833527	0.270329	0.941793	0.727523	0.953434	0.721638	0.800895	0.114855	0.904922	0.597661	0.916107	0.505225	1.12989	0.581134	1.14385	0.403015	1.01236	0.935142
Q8H8D6	Glutathione S-transferase, N-terminal domain containing protein, expressed OS=Oryza sativa subsp. japonica GN=Os03g0134900 PE=3 SV=1 - [Q8H8D6_ORYSJ]	1.415	9.07e-33	1.28	1.75e-24	0.884	3.36e-07	0.875	0.0276842	1.296	8.53e-05	0.997	0.372051	1.136	0.03265	0.995	0.970577	0.904594	2.59e-05	0.624735	1.17e-40	0.690625	6.73e-34	0.915901	0.00749295	0.778906	4.76e-08	1.28507	9.74e-14	1.48114	6.75e-08	1.13943	0.268348	1.29829	0.000168195	1.13714	0.0597875	0.76929	2.71e-05	0.876543	0.153504	0.767747	0.000520464	1.13942	0.00795883	0.997994	0.449403	0.87588	0.0526238
A0A0P0VBI6	Os01g0893700 protein OS=Oryza sativa subsp. japonica GN=Os01g0893700 PE=4 SV=1 - [A0A0P0VBI6_ORYSJ]	1.413	0.0258089	0.522	0.00103193	0.58	0.0117827	0.464		0.53		0.3		1.048		0.278		0.369427	0.00234789	0.410474	0.00520381	1.11111	0.741157	0.375088		0.574713		1.8069		1.14224		0.646552		2.25862		0.599138		0.566038		1.97736		0.524528		3.49333		0.926667		0.265267
A0A0P0WRW9	Os05g0597200 protein (Fragment) OS=Oryza sativa subsp. japonica GN=Os05g0597200 PE=4 SV=1 - [A0A0P0WRW9_ORYSJ]	1.407	0.0051281	1.321	0.00731562	1.02	0.490022	0.872	0.278576	1.673	0.0118823	1.078	0.797545	1.113	0.0548778	0.995	0.767505	0.938877	0.117562	0.724947	0.00784849	0.772142	0.0120178	1.18905	0.179494	0.816048	0.0899068	1.09118	0.00212361	1.91858	0.00757912	1.23624	0.498471	1.27638	0.0177879	1.14106	0.314747	0.644351	0.0141332	0.665272	0.0225227	0.59474	0.00907466	1.03247	0.106564	0.923006	0.945177	0.89398	0.0101454
Q6ZDP0	Os07g0196200 protein OS=Oryza sativa subsp. japonica GN=Os07g0196200 PE=4 SV=1 - [Q6ZDP0_ORYSJ]	1.406	2.23e-15	1.422	1.8e-15	1.13	8.36e-05	1.196	0.000246573	1.122	0.0138341	1.199	0.00784968	1.294	1.34e-05	0.827	0.0264272	1.01138	0.552722	0.803698	1.53e-08	0.794655	4.55e-09	0.798009	0.0215299	0.843179	0.0222613	1.14513	1.63e-08	0.938127	0.0447094	1.00251	0.0932351	1.08194	0.844459	0.691472	1.01e-05	1.06863	0.71995	1.1533	0.00838759	0.737077	0.000228322	1.07923	0.026526	0.689741	0.000147545	0.639104	1.71e-06
Q0DQD8	Os03g0606200 protein OS=Oryza sativa subsp. japonica GN=Os03g0606200 PE=4 SV=2 - [Q0DQD8_ORYSJ]	1.4		1.945		1.625		1.967	0.0748487	2.441	0.00115687	1.69	0.00312575	1.383	0.0960599	2.219	0.000639902	1.38929		1.16071		0.835476		1.74357		0.868895		0.851077		1.24098	0.284589	0.859176	0.388174	0.703101	0.18141	1.12811	0.540542	0.692339	0.00352661	0.566571	0.0140043	0.909054	0.0303132	0.818343	0.124415	1.31302	0.00189367	1.60448	0.019766
P49210	60S ribosomal protein L9 OS=Oryza sativa subsp. japonica GN=RPL9 PE=2 SV=3 - [RL9_ORYSJ]	1.397	3.45e-18	2.032	2.29e-43	1.802	1.1e-33	1.381	8.47e-10	1.886	2.03e-20	1.609	4.13e-16	0.928	0.134095	2.081	1.74e-23	1.45455	1.25e-37	1.28991	1.53e-22	0.886811	2.03e-10	1.35004	9.39e-23	0.791831	3.09e-06	0.514983	8.49e-29	1.36568	9.18e-12	1.1651	8.05e-06	0.671977	9.61e-16	1.50688	9.31e-16	0.853128	0.000691961	0.492047	1.83e-25	1.10339	0.0930171	0.576756	7.44e-22	1.29335	6.63e-07	2.24246	1.33e-28
Q8S1F2	Os01g0588000 protein OS=Oryza sativa subsp. japonica GN=Os01g0588000 PE=2 SV=1 - [Q8S1F2_ORYSJ]	1.396	5.03e-05	1.364	0.00017049	0.946	0.578847	1.163	0.263977	1.032	0.60234	0.882	0.140597	0.863	0.0895921	0.916	0.694662	0.977077	0.418128	0.67765	4.67e-05	0.693548	0.000145133	0.739255	0.213484	0.646628	0.0297856	0.912262	0.268464	0.88736	0.300376	0.758383	0.112447	0.742046	0.0950888	0.787618	0.302114	0.854651	0.0231093	0.83624	0.0074439	0.887597	0.56862	0.978458	0.271085	1.03855	0.774226	1.06141	0.65818
Q69XJ9	Os06g0602600 protein OS=Oryza sativa subsp. japonica GN=Os06g0602600 PE=2 SV=1 - [Q69XJ9_ORYSJ]	1.394	1.28e-08	1.678	5.67e-13	1.72	2.31e-15	1.221	0.00116237	1.354	1.63e-05	1.215	0.00284186	1.269	3.99e-05	1.274	0.010993	1.20373	2.21e-07	1.23386	8.29e-11	1.02503	0.0775687	0.971306	0.00243213	0.724076	2.44e-05	0.737791	0.178646	1.10893	0.831015	0.995086	0.221396	1.03931	0.156355	1.04341	0.566331	0.897341	0.0670761	0.937223	0.0471076	0.940916	0.57964	1.04444	0.0081241	1.04856	0.658657	1.00394	0.0657368
Q10LX5	Expressed protein OS=Oryza sativa subsp. japonica GN=LOC_Os03g21370 PE=2 SV=1 - [Q10LX5_ORYSJ]	1.394	1.33e-12	1.45	2.32e-13	1.468	1.3e-09	1.385	0.000294462	1.598	8.03e-05	1.585	0.000415855	1.756	1.27e-05	1.334	0.0025386	1.04017	0.03816	1.05308	0.948389	1.01241	0.11486	1.14634	0.894382	1.0931	0.1976	1.19619	0.107657	1.15379	0.474435	1.1444	0.600621	1.26787	0.00952586	0.963177	0.298333	0.991865	0.973051	1.09887	0.0172785	0.834793	0.10343	1.10789	0.0510365	0.84164	0.179468	0.759681	0.0035469
Q0J0R1	Os09g0487500 protein OS=Oryza sativa subsp. japonica GN=Os09g0487500 PE=2 SV=1 - [Q0J0R1_ORYSJ]	1.394	6.99e-06	1.291	1.06e-05	1.154	0.00032416	1.052	0.173091	1.398	0.00095999	1.344	0.00100479	1.388	0.000580877	1.011	0.98722	0.926112	0.609079	0.827834	0.0106418	0.893881	0.0247985	1.00287	0.778356	1.04105	0.52757	1.20277	0.0143563	1.3289	0.0088342	1.27757	0.00948834	1.31939	0.00665275	0.961027	0.141863	0.961373	0.937541	0.992847	0.62121	0.723176	0.000443876	1.03274	0.684381	0.752232	0.000458865	0.728386	0.000184983
A3BYP4	Os09g0407700 protein OS=Oryza sativa subsp. japonica GN=Os09g0407700 PE=2 SV=1 - [A3BYP4_ORYSJ]	1.391	0.000820806	1.374	7.43e-05	1.804	6.34e-07	1.315	0.0250644	1.435	0.0034371	1.475	0.0373769	2.643	0.000560036	1.225	0.032834	0.987779	0.554712	1.29691	0.00023385	1.31295	4.41e-05	1.03163	0.1122	1.07351	0.0803024	1.46508	0.000498074	1.09125	0.209717	1.12167	0.303629	2.00989	0.0023597	0.931559	0.260968	1.02787	0.681256	1.84181	0.00120657	0.853659	0.0465483	1.79186	0.00773524	0.830508	0.135843	0.463488	0.00149263
Q2QYL3	Non-specific lipid-transfer protein 3 OS=Oryza sativa subsp. japonica GN=LTP110-A PE=2 SV=1 - [NLTP3_ORYSJ]	1.388	0.172981	2.299	1.8e-06	1.027	0.27816	1.071	0.22484	2.254	4.95e-18	0.647	4.67e-06	2.022	1.26e-15	1.51	1.44e-09	1.65634	0.000334347	0.739914	0.783956	0.446716	0.0139263	1.62392	8.14e-06	0.281427	2.89e-08	1.96884	0.0698938	2.10458	2.67e-14	0.604108	9.36e-06	1.88796	4.46e-12	1.4099	1.4e-06	0.287045	3.98e-19	0.897072	1.97e-06	0.66992	2.56e-12	3.12519	3.24e-17	2.33385	1.27e-12	0.746785	1.47e-08
Q5QNJ0	Os01g0214600 protein OS=Oryza sativa subsp. japonica GN=Os01g0214600 PE=4 SV=1 - [Q5QNJ0_ORYSJ]	1.386	0.000188222	1.269	4.48e-05	1.096	0.387943	1.171	0.0975907	1.605	0.00104016	1.277	0.168844	1.551	0.0119262	3.068	0.00159095	0.915584	0.0522474	0.790765	0.000745287	0.863672	0.000667104	1.15801	0.0533749	1.0063	0.038826	1.41515	0.157519	1.37062	0.0195146	1.09052	0.418747	1.32451	0.0490497	2.61998	0.00257657	0.795639	0.576323	0.966355	0.636405	1.91153	0.0055432	1.21457	0.456591	2.40251	0.0101963	1.97808	0.00958508
Q0JPA6	Salt stress root protein RS1 OS=Oryza sativa subsp. japonica GN=Os01g0233000 PE=2 SV=1 - [SRS1_ORYSJ]	1.38	8.49e-101	0.96	0.00258331	1.203	5.53e-50	1.12	1.62e-13	1.193	3.72e-38	1.053	0.000748711	1.473	3.55e-90	1.131	1.15e-16	0.695652	6.91e-108	0.871739	8.46e-12	1.25313	1.86e-57	0.864493	7.41e-39	1.09688	0.00796071	1.22444	1.78e-16	1.06518	4.36e-08	0.940179	0.00778201	1.31518	1.45e-57	1.00982	0.53085	0.882649	9.56e-13	1.2347	1.18e-40	0.94803	4.16e-07	1.39886	8.06e-58	1.07407	0.00120262	0.767821	2.41e-57
P40978	40S ribosomal protein S19 OS=Oryza sativa subsp. japonica GN=RPS19A PE=2 SV=1 - [RS19_ORYSJ]	1.377	1.06e-35	2.199	1.38e-65	1.321	2.07e-23	1.3	2.38e-21	1.962	1.84e-66	1.406	1.82e-20	1.307	4.58e-12	1.737	1.61e-43	1.59695	1.26e-45	0.959332	0.661856	0.600728	4.25e-40	1.42484	2.95e-40	0.639382	1.13e-20	0.989402	0.952145	1.50923	3.58e-43	1.08154	3.38e-05	1.00538	0.290805	1.33615	2.6e-19	0.716616	6.51e-13	0.666157	2.23e-21	0.885321	4.37e-09	0.929587	0.0132046	1.23542	0.00368061	1.329	1.77e-08
Q53LW0	O-methyltransferase OS=Oryza sativa subsp. japonica GN=Os11g0307300 PE=2 SV=1 - [Q53LW0_ORYSJ]	1.373	0.0223347	1.204	6.31e-05	1.125	0.141465	1.001	0.354471	0.925	0.0476738	1.069	0.163982	1.129	0.908588	0.889	0.554753	0.876912	0.094411	0.819374	0.0882473	0.934385	0.301956	0.673707	0.00112204	0.887874	0.467406	1.00356	0.557772	0.924076	0.0127775	1.06793	0.604158	1.12787	0.458743	0.888112	0.203258	1.15568	0.00607317	1.22054	0.0710806	0.961081	0.378422	1.05613	0.232455	0.831618	0.101683	0.787422	0.524702
A0A0N7KGC5	Os02g0821800 protein OS=Oryza sativa subsp. japonica GN=Os02g0821800 PE=3 SV=1 - [A0A0N7KGC5_ORYSJ]	1.372	1.96e-08	2.029	5.41e-17	1.43	4.1e-10	1.376	0.0289168	3.401	1.21e-05	1.536	0.00133695	1.232	0.189382	2.341	0.000226761	1.47886	6.22e-13	1.04227	0.0293212	0.704781	1.27e-10	2.47886	6.6e-07	0.757023	1.58e-07	0.861538	0.660843	2.47166	7.58e-05	1.11628	0.0961812	0.895349	0.486756	1.70131	0.00337843	0.451632	0.000485635	0.362246	0.0205784	0.688327	0.0348091	0.802083	0.882545	1.52409	0.0388731	1.90016	0.334345
Q0J6R8	Os08g0276200 protein (Fragment) OS=Oryza sativa subsp. japonica GN=Os08g0276200 PE=4 SV=1 - [Q0J6R8_ORYSJ]	1.368		1.311		1.049		1.454		1.441		1.173		1.16		1.278		0.958333		0.766813		0.800153		1.05336		0.894737		1.10582		0.991059		0.80674		0.797799		0.878955		0.814018		0.804997		0.886884		0.988917		1.08951		1.10172
Q8H4B9	Os07g0516200 protein OS=Oryza sativa subsp. japonica GN=P0048D08.132 PE=2 SV=1 - [Q8H4B9_ORYSJ]	1.366	8.74e-23	1.61	1.12e-27	1.236	1.04e-13	0.953	0.164972	1.207	2.06e-10	1.172	4.43e-06	1.42	1.52e-16	0.817	7.85e-08	1.17862	6.85e-14	0.904832	0.000113212	0.767702	5.5e-16	0.883602	0.208372	0.72795	5.25e-12	1.14887	1.65e-12	1.26653	1.45e-12	1.2298	3.64e-08	1.49003	4.51e-18	0.857293	1.81e-05	0.971002	0.0202666	1.17647	4.99e-07	0.676885	2.66e-20	1.2116	1.05e-09	0.697099	7.8e-16	0.575352	1.19e-23
P0C5D1	1-Cys peroxiredoxin B OS=Oryza sativa subsp. japonica GN=Os07g0638400 PE=1 SV=1 - [REHYB_ORYSJ]	1.365	2.31e-12	0.622	1.16e-15	0.701	1.38e-12	0.557	3.46e-09	0.529	2.08e-10	0.363	8.23e-12	0.823	0.000211841	0.553	3.13e-08	0.455678	5.98e-22	0.513553	2.1e-20	1.12701	0.000571829	0.387546	1.4e-16	0.583601	0.0548134	1.17404	1.02e-15	0.949731	0.0177003	0.651706	6.09e-06	1.47756	2.96e-12	0.992819	0.3378	0.6862	0.00241711	1.55577	2.48e-14	1.04537	0.00408261	2.26722	4.96e-15	1.52342	3.01e-06	0.671932	1.06e-08
Q0E2E9	Os02g0246300 protein OS=Oryza sativa subsp. japonica GN=Os02g0246300 PE=4 SV=2 - [Q0E2E9_ORYSJ]	1.365	2.19e-10	1.566	7.98e-13	1.688	3.95e-16	1.109	0.154386	1.541	0.000426292	1.277	0.0328821	1.37	4.6e-05	1.084	0.869174	1.14725	0.0324777	1.23663	1.03e-07	1.07791	8.84e-06	1.12894	0.027811	0.815453	0.000806839	0.811611	0.0564785	1.38954	0.00351647	1.15149	0.421943	1.23535	0.000319946	0.977457	0.123889	0.828683	0.0079024	0.889033	0.959932	0.703439	0.000148302	1.07283	0.000490389	0.848865	0.0137229	0.791241	3.86e-06
Q6YS19	Os08g0282000 protein OS=Oryza sativa subsp. japonica GN=Os08g0282000 PE=2 SV=1 - [Q6YS19_ORYSJ]	1.361	0.0596017	1.038	0.453646	1.006	0.923304	0.806		1.076		2.832		1.23		0.719		0.762675	0.0821028	0.739162	0.0562918	0.969171	0.437046	0.790595		2.72832		1.22266		1.33499		3.51365		1.52605		0.89206		2.63197		1.14312		0.668216		0.434322		0.253884		0.584553
Q10AT9	Mitochondrial prohibitin complex protein 2, putative, expressed OS=Oryza sativa subsp. japonica GN=Os03g0841700 PE=2 SV=1 - [Q10AT9_ORYSJ]	1.36		1.23		2.478		1.386	0.0538636	0.965	0.699383	1.757	0.017021	1.506	0.0358604	1.265	0.113614	0.904412		1.82206		2.01463		0.709559		1.42846		0.607748		0.696248	0.00800576	1.26768	0.0281229	1.08658	0.235513	0.912698	0.149986	1.82073	0.00340905	1.56062	0.00439816	1.31088	0.0195081	0.857143	0.0442393	0.719977	0.0164173	0.839973	0.0574416
A0A0P0WNP9	Non-specific lipid-transfer protein (Fragment) OS=Oryza sativa subsp. japonica GN=Os05g0477900 PE=3 SV=1 - [A0A0P0WNP9_ORYSJ]	1.36	0.00048386	1.716	1.26e-05	1.101	0.148703	1.036	0.38175	2.145	0.00206133	1.035	0.553983	1.882	0.00296004	2.301	0.00288622	1.26176	6.52e-05	0.809559	0.000172189	0.641608	2.8e-06	1.57721	0.000131148	0.603147	3.32e-05	1.70936	0.00502054	2.07046	0.000712544	0.999035	0.694513	1.8166	0.000570342	2.22104	0.00195978	0.482517	0.00127759	0.877389	0.0156307	1.07273	0.117052	1.81836	0.00158719	2.22319	0.00235891	1.22264	0.0172504
Q7XJX6	OSJNBa0033G05.3 protein OS=Oryza sativa subsp. japonica GN=Os04g0643100 PE=2 SV=2 - [Q7XJX6_ORYSJ]	1.357	0.00340101	1.421	0.00301944	1.443	0.000154438	1.425	4.64e-05	1.526	1.06e-05	1.475	3.16e-05	1.142	0.286591	1.402	0.000321301	1.04716	0.31252	1.06338	0.00315994	1.01548	0.11472	1.12454	0.0506242	1.038	0.46337	0.791407	0.0070767	1.07088	0.691128	1.03509	0.799435	0.801404	0.00382007	0.98386	0.624458	0.966579	0.896106	0.748362	0.00292663	0.918742	0.421159	0.774237	0.00407318	0.950508	0.489465	1.22767	0.00631288
Q9FP98	Os01g0626300 protein OS=Oryza sativa subsp. japonica GN=Os01g0626300 PE=4 SV=1 - [Q9FP98_ORYSJ]	1.354	0.0326066	1.303	0.0561376	1.647	0.00618692	1.713	0.0224215	2.308	0.00732194	1.87	0.0171261	1.258	0.240743	2.337	0.010604	0.962334	0.252374	1.2164	0.0327589	1.26401	0.0124989	1.70458	0.00712858	1.43515	0.0209995	0.763813	0.0138487	1.34734	0.00802474	1.09165	0.139913	0.734384	0.0489561	1.36427	0.0244678	0.810225	0.0183053	0.545061	0.011071	1.01256	0.712814	0.672727	0.0325742	1.24973	0.0432286	1.85771	0.0157688
P0C524	Cytochrome b OS=Oryza sativa subsp. japonica GN=MT-CYB PE=2 SV=1 - [CYB_ORYSJ]	1.349		1.121		0.839		1.231		0.939		1.032		1.239		0.818		0.830986		0.621942		0.748439		0.696071		0.920607		1.47676		0.762794		0.838343		1.0065		0.6645		1.09904		1.31949		0.87114		1.20058		0.792636		0.66021	GO:0009167;GO:0044281;GO:0009161;GO:1901360;GO:0044710;GO:0009199;GO:0022900;GO:0022904;GO:0009205;GO:0046034;GO:0046128;GO:0055114;GO:0046483;GO:1901564;GO:0006163;GO:0019637;GO:0009141;GO:0009144;GO:0006807;GO:0044699;GO:0006119;GO:0009150;GO:0008150;GO:0008152;GO:0015980;GO:0009117;GO:0016310;GO:0034641;GO:0009123;GO:0009126;GO:0009259;GO:0006139;GO:0042278;GO:0009987;GO:0006725;GO:0055086;GO:…
P55142	Glutaredoxin-C6 OS=Oryza sativa subsp. japonica GN=GRXC6 PE=1 SV=2 - [GRXC6_ORYSJ]	1.349	2.02e-14	1.451	2.78e-26	1.086	0.000193533	0.979	0.995071	1.046	0.00457213	1.069	0.0781522	1.482	2.59e-15	0.985	0.383661	1.07561	2.49e-06	0.805041	4.39e-08	0.748449	6.64e-21	0.775389	0.00290032	0.736733	1.76e-10	1.36464	1.01e-19	1.06844	0.00682904	1.09193	0.0881035	1.51379	1.39e-14	1.00613	0.409123	1.02199	0.538568	1.41683	2.39e-11	0.941683	0.030673	1.38634	4.97e-10	0.921422	0.252793	0.664642	9.89e-15
A0A0P0WG50	Os04g0665500 protein OS=Oryza sativa subsp. japonica GN=Os04g0665500 PE=4 SV=1 - [A0A0P0WG50_ORYSJ]	1.347	7.99e-07	1.235	7.41e-05	1.163	0.000346167	0.981	0.617742	1.757	0.00935606	0.937	0.927643	1.495	0.00462706	1.184	0.145097	0.916852	0.100112	0.8634	5.35e-05	0.9417	0.0166672	1.30438	0.0445013	0.758704	0.00137568	1.28547	0.000594893	1.79103	0.0129142	0.955148	0.722021	1.52396	0.00826922	1.20693	0.242772	0.533295	0.0139498	0.850882	0.494982	0.673876	0.0447204	1.59552	0.0108154	1.26361	0.213848	0.791973	0.0520865
Q9XEA8	Cysteine synthase OS=Oryza sativa subsp. japonica GN=RCS3 PE=2 SV=1 - [CYSK2_ORYSJ]	1.346	1.22e-07	0.86	0.00198024	0.909	0.0357236	0.903	0.0337126	0.94	0.000208921	0.799	5.72e-08	1.02	0.424047	0.953	0.600992	0.63893	6.76e-12	0.675334	8.38e-10	1.05698	0.322852	0.698366	2.39e-08	0.92907	0.880172	1.12211	0.000219862	1.04097	0.126506	0.884828	0.00107375	1.12957	0.158092	1.05537	0.203892	0.85	0.0471905	1.08511	0.00255395	1.01383	0.00980309	1.2766	1.86e-06	1.19274	7.23e-05	0.934314	0.915385
Q6ZGV9	Os02g0717300 protein OS=Oryza sativa subsp. japonica GN=Os02g0717300 PE=2 SV=1 - [Q6ZGV9_ORYSJ]	1.344		1.501		1.141		0.894	0.314794	1.118	0.298369	0.921	0.346137	1.387	0.00428375	0.809	0.221891	1.11682		0.848958		0.76016		0.831845		0.613591		1.2156		1.25056	0.0725885	1.0302	0.877942	1.55145	0.00197211	0.904922	0.535747	0.823792	0.0963369	1.24061	0.013893	0.723614	0.0719014	1.50597	0.00236938	0.878393	0.65644	0.583273	0.00216023
Q941F5	Os11g0592200 protein OS=Oryza sativa subsp. japonica GN=PR4 PE=2 SV=1 - [Q941F5_ORYSJ]	1.342	0.0472454	1.293	0.155702	2.019	7.6e-05	0.892	0.205005	1.161	0.684126	1.143	0.14977	1.499	0.0102319	2.82	3.01e-05	0.963487	0.293499	1.50447	2.93e-05	1.56148	2.78e-05	0.865127	0.0174869	0.883991	0.532693	0.742447	0.00390932	1.30157	0.172694	1.28139	0.0416629	1.68049	0.00493133	3.16143	2.87e-05	0.984496	0.334375	1.29113	0.0263113	2.42894	5.41e-05	1.31146	0.0989223	2.46719	8.98e-05	1.88125	0.000346531
Q6K3Y6	NOI protein OS=Oryza sativa subsp. japonica GN=Os09g0253000 PE=4 SV=1 - [Q6K3Y6_ORYSJ]	1.341	0.00542276	1.385	3.1e-05	0.823	0.0309407	0.734	0.027224	1.149	0.0955949	0.923	0.319054	1.166	0.0633599	0.77	0.266092	1.03281	0.220297	0.613721	0.000344924	0.594224	1.14e-05	0.856823	0.739316	0.666426	0.00912806	1.41677	0.0150361	1.5654	0.0254242	1.25749	0.124748	1.58856	0.0203383	1.04905	0.806157	0.803307	0.0968907	1.0148	0.919521	0.670148	0.134368	1.26327	0.0806335	0.834236	0.451365	0.660377	0.126365
Q8LQN2	Os01g0784800 protein OS=Oryza sativa subsp. japonica GN=Os01g0784800 PE=2 SV=1 - [Q8LQN2_ORYSJ]	1.339	1.3e-20	1.254	7.95e-20	1.221	1.36e-09	1.11	0.00326514	1.15	0.00113637	1.277	2.95e-09	1.461	2.8e-17	1.379	1.38e-12	0.93652	0.0295048	0.911875	1.25e-05	0.973684	0.00205739	0.85885	4.18e-11	1.01834	0.08211	1.19656	1.5e-10	1.03604	0.932212	1.15045	0.000736782	1.31622	1.58e-11	1.24234	4.57e-07	1.11043	0.000119076	1.27043	1.85e-13	1.19913	2.47e-08	1.14409	7.6e-08	1.07987	0.00761352	0.943874	0.000782756
P35686	40S ribosomal protein S20 OS=Oryza sativa subsp. japonica GN=RPS20 PE=2 SV=2 - [RS20_ORYSJ]	1.336	2.81e-12	1.781	7.1e-17	1.411	4.45e-09	1.173	0.242239	1.456	0.00565272	1.384	0.025173	1.202	0.534234	1.164	0.015514	1.33308	1.08e-08	1.05614	0.435374	0.792252	4.16e-08	1.08982	7.93e-05	0.777092	0.0318151	0.851878	0.0612028	1.24126	0.0113371	1.17988	0.0713168	1.02472	0.786372	0.992327	0.0381985	0.950549	0.1773	0.825549	0.0223188	0.799451	0.40962	0.868497	0.12242	0.84104	0.57028	0.968386	0.0669262
Q10P27	40S ribosomal protein S20, putative, expressed OS=Oryza sativa subsp. japonica GN=Os03g0249400 PE=2 SV=1 - [Q10P27_ORYSJ]	1.334	7.94e-05	1.587	1.34e-08	1.231	0.0295036	1.107	0.101538	1.142	0.326708	1.146	0.212127	0.999	0.712966	1.097	0.519842	1.18966	2.82e-05	0.922789	0.0401877	0.775677	1.69e-06	0.856072	0.451975	0.722117	0.105985	0.811535	0.644665	1.03162	0.345398	1.03523	0.724891	0.902439	0.00842408	0.990967	0.33393	1.0035	0.642108	0.874781	0.0694101	0.960595	0.808226	0.871728	0.0503868	0.957243	0.548196	1.0981	0.246198
Q0J0Q3	Os09g0502200 protein OS=Oryza sativa subsp. japonica GN=Os09g0502200 PE=3 SV=1 - [Q0J0Q3_ORYSJ]	1.334	0.0533381	1.598	0.0476987	1.03	0.741387	0.965		1.21		1.048		1.047		1.009		1.1979	0.138385	0.772114	0.000463677	0.644556	0.0348945	0.907046		0.65582		1.0165		1.25389		1.08601		1.08497		1.0456		0.866116		0.865289		0.833884		0.999046		0.962786		0.963706	GO:0044238;GO:0005975;GO:0071704;GO:0008150;GO:0008152;
Q7F1U1	Peroxidase OS=Oryza sativa subsp. japonica GN=OJ1167_G06.124 PE=2 SV=1 - [Q7F1U1_ORYSJ]	1.332	7.16e-05	0.947	0.179563	0.817	0.000288587	1.013	0.888451	1.023	0.899921	1.046	0.753006	0.94	0.582616	1.016	0.91454	0.710961	1.89e-06	0.613363	1.7e-08	0.862724	0.00232637	0.768018	0.0345258	1.10454	0.071208	1.15055	0.0591276	1.00987	0.948667	1.03258	0.924389	0.927937	0.515577	1.00296	0.927216	1.02248	0.657632	0.918866	0.199554	0.993157	0.947725	0.898662	0.0375178	0.971319	0.28146	1.08085	0.0684535
Q7XCK0	Glutathione S-transferase OS=Oryza sativa subsp. japonica GN=GST PE=2 SV=1 - [Q7XCK0_ORYSJ]	1.33	1.32e-07	1.238	1.77e-07	0.9	0.00049647	1.024	0.756792	1.151	0.00833155	1.035	0.41906	1.015	0.481471	1.053	0.0951375	0.930827	0.933864	0.676692	5.2e-13	0.726979	6.79e-13	0.865414	0.463371	0.836026	2.79e-05	1.12778	8.66e-08	1.12402	0.00222475	1.01074	0.598289	0.991211	0.273048	1.02832	0.0350051	0.899218	0.000460799	0.881842	0.0209326	0.914857	0.182595	0.980676	0.0993955	1.01739	0.00849578	1.03744	0.252465
Q6H7T1	Os02g0162500 protein OS=Oryza sativa subsp. japonica GN=Os02g0162500 PE=2 SV=1 - [Q6H7T1_ORYSJ]	1.327	1.43e-09	1.743	6.19e-25	1.34	7.68e-14	1.398	3.18e-06	2.36	3.02e-22	1.493	8.27e-09	1.205	0.157838	2.152	7.04e-20	1.31349	2.86e-17	1.0098	0.000820606	0.768789	1.15e-09	1.77845	6.76e-16	0.856569	2.57e-05	0.899254	4.19e-09	1.68813	3.56e-14	1.06795	0.0269927	0.861946	0.0067809	1.53934	7.42e-12	0.632627	1.11e-08	0.510593	3.76e-17	0.911864	0.309632	0.8071	2.55e-05	1.44139	8.97e-07	1.78589	4.8e-15
Q0E2Z3	Os02g0202500 protein (Fragment) OS=Oryza sativa subsp. japonica GN=Os02g0202500 PE=4 SV=1 - [Q0E2Z3_ORYSJ]	1.325	0.000462887	1.54	0.000326031	1.452	1.34e-06	1.175	0.00712953	1.082	0.139157	1.082	0.170127	1.227	0.0157921	1.031	0.785629	1.16226	0.0659966	1.09585	0.000193277	0.942857	0.196866	0.816604	0.439912	0.702597	0.18968	0.845041	0.137122	0.920851	0.00992703	0.920851	0.0219042	1.04426	0.810916	0.877447	0.000324217	1	0.967523	1.13401	0.0490351	0.952865	0.0304565	1.13401	0.0700647	0.952865	0.073129	0.840261	0.00250698
P31674	40S ribosomal protein S15 OS=Oryza sativa subsp. japonica GN=RPS15 PE=2 SV=2 - [RS15_ORYSJ]	1.324	1.67e-07	2.588	4.68e-11	1.423	6.2e-06	1.198	0.00509852	6.321	2.25e-42	1.882	1.92e-21	1.007	0.719282	2.986	8.51e-38	1.95468	7.87e-10	1.07477	0.287271	0.549845	8.49e-09	4.77417	3.13e-16	0.727202	4.69e-21	0.70766	3.26e-10	5.27629	5.06e-40	1.57095	1.63e-12	0.840568	0.0310412	2.49249	1.31e-30	0.297738	2.55e-37	0.15931	4.85e-41	0.472394	4.29e-29	0.535069	9.37e-17	1.58661	7.07e-24	2.96524	4.73e-33
Q0DK70	Os05g0188100 protein OS=Oryza sativa subsp. japonica GN=Os05g0188100 PE=2 SV=1 - [Q0DK70_ORYSJ]	1.324	0.000155633	1.857	1.42e-06	1.598	9.49e-08	0.84	0.0292627	1.195	2.11e-05	1.021	0.793544	1.675	1.61e-07	1.723	7.66e-07	1.40257	3.58e-05	1.20695	6.11e-07	0.860528	0.0406527	0.902568	0.853267	0.549812	1.51e-07	1.04819	0.0579127	1.42262	4.4e-05	1.21548	0.0543171	1.99405	1.18e-07	2.05119	3.08e-07	0.854393	0.000129744	1.40167	8.46e-06	1.44184	1.79e-05	1.64055	2.32e-07	1.68756	8.74e-07	1.02866	0.312966
B7E914	Os04g0310500 protein OS=Oryza sativa subsp. japonica GN=Os04g0310500 PE=2 SV=1 - [B7E914_ORYSJ]	1.323	3.9e-08	1.82	2.85e-11	1.339	1.9e-06	1.242	0.0210429	1.088	0.195837	1.135	0.0138144	3.708	7.11e-17	0.661	0.00193944	1.37566	1.03e-06	1.01209	0.872872	0.735714	5.16e-06	0.822373	3.24e-09	0.623626	2.5e-11	2.76923	5.69e-11	0.876006	0.110237	0.913849	0.43705	2.98551	2.8e-13	0.532206	0.00021428	1.0432	0.202605	3.40809	3.11e-16	0.607537	0.000190436	3.26696	1.53e-15	0.582379	1.33e-05	0.178263	1.62e-17
Q43008	Superoxide dismutase [Mn], mitochondrial OS=Oryza sativa subsp. japonica GN=SODA PE=2 SV=2 - [SODM_ORYSJ]	1.321	3.29e-13	1.306	2.52e-09	1.667	2.53e-13	1.322	3.59e-05	1.248	1.63e-05	1.375	1.42e-06	1.589	6.36e-11	1.407	4.06e-07	0.988645	0.0162643	1.26192	4.76e-06	1.27642	1.06e-07	0.944739	0.0144969	1.05283	0.0334116	0.953209	0.211003	0.944024	0.853221	1.04009	0.0361636	1.20197	2.26e-07	1.0643	0.0394872	1.10176	0.0432545	1.27324	1.6e-07	1.1274	0.0474687	1.15564	0.00142489	1.02327	0.683414	0.885463	5.44e-05
Q40682	Elongation factor 1-delta 2 OS=Oryza sativa subsp. japonica GN=Os03g0406200 PE=2 SV=3 - [EF1D2_ORYSJ]	1.32	0.0459035	0.994	0.975646	1.162	0.0150319	0.774		0.358		0.862		0.558		0.885		0.75303	0.0743921	0.880303	0.158405	1.16901	0.123187	0.271212		0.867203		0.480207		0.462532		1.1137		0.72093		1.14341		2.40782		1.55866		2.47207		0.647332		1.02668		1.58602
Q84M68	Os03g0856500 protein OS=Oryza sativa subsp. japonica GN=Os03g0856500 PE=2 SV=1 - [Q84M68_ORYSJ]	1.32	0.0330241	2.161	0.00543662	1.534	0.016726	1.386	0.00761639	2.019	2.43e-07	1.632	0.000956964	1.095	0.841062	1.641	0.00192196	1.63712	0.00835489	1.16212	0.0694904	0.709857	0.0179375	1.52955	0.00210232	0.755206	0.0218598	0.71382	0.0102371	1.45671	2.66e-07	1.17749	0.054195	0.790043	5.94e-05	1.18398	0.111506	0.808321	0.000792022	0.542348	1.1e-09	0.812779	0.000660407	0.670956	5.2e-05	1.00551	0.837433	1.49863	0.000174423
Q7FAM9	V-type proton ATPase subunit G OS=Oryza sativa subsp. japonica GN=Os04g0601700 PE=2 SV=1 - [Q7FAM9_ORYSJ]	1.317	2.23e-20	1.411	2.54e-25	1.252	5.54e-11	0.749	6.47e-06	1.506	7.38e-19	1.316	8.52e-12	1.726	6.7e-23	0.569	2.16e-12	1.07137	0.000182907	0.950645	0.308177	0.887314	0.000780683	1.14351	1.92e-08	0.932672	0.718343	1.37859	2.43e-12	2.01068	6.87e-25	1.75701	4.97e-18	2.30441	6.67e-28	0.75968	2.67e-05	0.873838	0.0152871	1.14608	0.000294537	0.377822	1.93e-27	1.31155	4.42e-07	0.432371	8.24e-22	0.329664	6.5e-30
Q7XRA0	OSJNBb0085F13.15 protein OS=Oryza sativa subsp. japonica GN=Os04g0107700 PE=2 SV=2 - [Q7XRA0_ORYSJ]	1.314	4.17e-09	1.156	4.93e-06	1.047	0.240684	0.855	0.477887	1.287	0.000158179	1.342	3.16e-05	1.118	0.0150868	1.899	2.08e-06	0.879756	5.41e-05	0.796804	6.11e-07	0.905709	0.00205846	0.979452	0.000690769	1.1609	0.120432	1.06781	0.316992	1.50526	0.00051508	1.56959	0.000126909	1.3076	0.0117343	2.22105	3.4e-06	1.04274	0.233966	0.868687	0.158916	1.47552	0.0002968	0.833085	0.0281702	1.41505	0.00148897	1.69857	8.92e-05
Q6YSX0	Os07g0674200 protein OS=Oryza sativa subsp. japonica GN=P0618H09.1 PE=2 SV=1 - [Q6YSX0_ORYSJ]	1.313	0.0542819	1.569	0.00294231	1.206	0.021163	1.311		3.51		1.831		0.764		2.405		1.19497	0.0206488	0.918507	0.918492	0.768642	0.00637394	2.67327		1.16699		0.633499		2.67735		1.39664		0.582761		1.83448		0.521652		0.217664		0.685185		0.417258		1.31349		3.14791	GO:0044249;GO:0034641;GO:0006807;GO:0034645;GO:1901576;GO:0044260;GO:0043043;GO:0071704;GO:0010467;GO:0002181;GO:0044267;GO:0009987;GO:0009058;GO:0009059;GO:0008150;GO:0008152;GO:0044271;GO:0043604;GO:0044238;GO:1901564;GO:0043603;GO:1901566;GO:0019538;GO:0044237;GO:0043170;GO:0006518;GO:0006412;
Q9LWT7	Os06g0113900 protein OS=Oryza sativa subsp. japonica GN=P0541H01.18-1 PE=2 SV=1 - [Q9LWT7_ORYSJ]	1.312	0.138276	1.062	0.228468	1.016	0.469627	0.961	0.790975	1.101	0.112418	1.031	0.732977	0.9	0.742708	0.855	0.0882212	0.809451	0.34127	0.77439	0.194808	0.956685	0.35607	0.839177	0.852254	0.97081	0.964112	0.885827	0.725952	1.14568	0.0670847	1.07284	0.562624	0.936524	0.611288	0.889698	0.146572	0.936421	0.270995	0.817439	0.45332	0.776567	0.00176918	0.872939	0.946102	0.829292	0.0631842	0.95	0.139935
Q9LGE6	Probable U6 snRNA-associated Sm-like protein LSm4 OS=Oryza sativa subsp. japonica GN=Os01g0256900 PE=2 SV=1 - [LSM4_ORYSJ]	1.309	0.0937275	2.271	0.0029711	1.491	0.0136851	0.938	0.940956	1.765	0.000590196	1.163	0.993307	1.175	0.363964	1.133	0.116521	1.73491	0.0167363	1.13904	0.276673	0.656539	0.0128767	1.34836	0.0273286	0.512109	0.00420836	0.788062	0.602372	1.88166	0.000352238	1.23987	0.932368	1.25267	0.288544	1.20789	0.0825194	0.658924	0.000495832	0.665722	0.000601676	0.641926	0.00425882	1.01032	0.352219	0.974205	0.10801	0.964255	0.31178
Q5WMY5	Os05g0154900 protein OS=Oryza sativa subsp. japonica GN=Os05g0154900 PE=2 SV=1 - [Q5WMY5_ORYSJ]	1.308		1.189		0.851		0.766		0.964		0.753		0.851		0.641		0.909021		0.650612		0.715728		0.737003		0.633305		1		1.25849		0.983029		1.11097		0.836815		0.78112		0.88278		0.664938		1.13015		0.851262		0.753231
Q6AUR2	Nitrogen regulatory protein P-II homolog OS=Oryza sativa subsp. japonica GN=GLB PE=2 SV=1 - [GLNB_ORYSJ]	1.306	1.94e-11	1.339	3.43e-11	0.826	2.83e-06	0.742	0.0131004	1.153	0.0633413	1.007	0.741469	1.137	0.0782372	1.014	0.856946	1.02527	0.422388	0.632466	9.1e-16	0.616878	2.59e-15	0.882848	0.310448	0.752054	0.000591372	1.37651	1.33e-06	1.55391	0.0016542	1.35714	0.0176155	1.53235	0.00209791	1.36658	0.0319328	0.873374	0.167667	0.986123	0.964342	0.879445	0.176752	1.1291	0.190673	1.00695	0.923326	0.891821	0.197562
Q10M57	14 kDa zinc-binding protein, putative, expressed OS=Oryza sativa subsp. japonica GN=Os03g0322500 PE=2 SV=1 - [Q10M57_ORYSJ]	1.304	1.8e-08	1.576	2.42e-12	1.307	9.49e-09	1.139	0.0109263	1.354	2.11e-09	1.27	2.38e-06	1.572	6.88e-08	0.964	0.603557	1.20859	2.73e-06	1.0023	0.79083	0.829315	4.49e-06	1.03834	0.00645166	0.805838	0.000141784	1.20275	1.56e-05	1.18876	0.00558486	1.11501	0.160483	1.38016	0.000240392	0.846356	0.00816014	0.937962	0.0171145	1.161	0.00920222	0.711965	3.14e-08	1.2378	0.000490542	0.759055	7.88e-06	0.613232	1.21e-07
Q0DWC5	Os02g0821200 protein (Fragment) OS=Oryza sativa subsp. japonica GN=Os02g0821200 PE=4 SV=1 - [Q0DWC5_ORYSJ]	1.304	0.00707378	2.17	2.35e-05	1.05	0.449715	1.24	0.0721533	5.988	2.27e-22	1.361	0.0006283	0.953	0.665091	2.878	1.82e-17	1.66411	8.82e-05	0.805215	0.00370643	0.483871	1.89e-05	4.59202	1.14e-08	0.627189	8.07e-13	0.907619	0.0010003	4.82903	2.8e-22	1.09758	0.0299394	0.768548	0.0303861	2.32097	5.13e-18	0.227288	1.28e-21	0.159152	2.32e-22	0.480628	4.65e-16	0.70022	0.000257153	2.11462	3.59e-16	3.01994	2.92e-17
Q75HY2	Carboxypeptidase OS=Oryza sativa subsp. japonica GN=Os05g0582800 PE=2 SV=1 - [Q75HY2_ORYSJ]	1.302	6.77e-11	1.216	3.91e-07	1.144	0.00211806	1.107	0.0663589	1.09	0.0750302	1.096	0.0666034	1.584	7.23e-12	1.315	1.31e-06	0.933948	0.00121342	0.878648	0.000104107	0.940789	0.102899	0.837174	5.1e-12	0.901316	1.75e-07	1.38462	5.67e-07	0.984643	0.478619	0.990063	0.521466	1.43089	9.83e-09	1.1879	0.00561454	1.0055	0.914659	1.45321	1.9e-11	1.20642	1.19e-05	1.44526	2.54e-11	1.19982	1.81e-05	0.830177	3.58e-06
Q53L24	Expressed protein OS=Oryza sativa subsp. japonica GN=Os11g0256200 PE=2 SV=1 - [Q53L24_ORYSJ]	1.298	0.000314963	1.3	0.000987968	1.469	0.000271486	0.998	0.606978	1.275	3.18e-05	1.134	0.00967667	1.294	1.88e-05	1.084	0.150117	1.00154	0.986738	1.13174	0.0143814	1.13	0.024595	0.98228	0.0137313	0.872308	0.59306	0.880871	0.354783	1.27756	0.000172381	1.13627	0.0309023	1.29659	9.39e-05	1.08617	0.350826	0.889412	0.029606	1.0149	0.383242	0.850196	0.00130379	1.14109	0.0120597	0.955908	0.164529	0.837713	0.000628795
Q2QQ99	Protein SPIRAL1-like 3 OS=Oryza sativa subsp. japonica GN=Os12g0502000 PE=3 SV=1 - [SP1L3_ORYSJ]	1.294	2.62e-09	1.007	0.902348	0.695	2.53e-09	0.873	0.00436281	1.142	4.4e-05	0.637	7.94e-12	0.811	9.87e-06	0.873	0.000948499	0.778207	1.23e-09	0.537094	4.46e-14	0.690169	2e-09	0.882535	0.753765	0.632572	5.63e-11	1.16691	0.000284498	1.30813	6.98e-08	0.729668	8.55e-08	0.928981	0.0140899	1	0.846969	0.557793	8.55e-15	0.710158	1.29e-09	0.764448	7.06e-09	1.27316	0.00243328	1.37049	6.84e-09	1.07645	0.012224
Q654W0	G-box binding protein OS=Oryza sativa subsp. japonica GN=Os06g0246000 PE=2 SV=1 - [Q654W0_ORYSJ]	1.294	2.46e-05	1.645	2.02e-13	1.215	3.17e-06	1.18	0.00124803	1.195	1.53e-07	1.2	4.83e-05	1.462	1.18e-08	1.009	0.287008	1.27125	3.19e-07	0.938949	0.580587	0.738602	2.32e-09	0.923493	0.255692	0.729483	0.00998552	1.20329	0.00235054	1.01271	0.0709515	1.01695	0.0530189	1.23898	0.000508115	0.855085	0.126849	1.00418	0.447453	1.22343	0.0195818	0.844351	0.00226047	1.21833	0.248129	0.840833	0.00380603	0.69015	1.96e-05
Q6AUN4	Os05g0569200 protein OS=Oryza sativa subsp. japonica GN=Os05g0569200 PE=4 SV=1 - [Q6AUN4_ORYSJ]	1.294	0.00705721	0.899	0.060594	0.868	0.0116165	1.22	0.00237758	1.002	0.756715	1.04	0.252386	1.233	0.0067413	0.873	0.0258497	0.694745	0.00407087	0.670788	0.00237601	0.965517	0.793164	0.774343	0.0194664	1.15684	0.0906419	1.42051	0.00225157	0.821311	0.0333538	0.852459	0.186698	1.01066	0.351016	0.715574	0.00180498	1.03792	0.296297	1.23054	0.0626799	0.871257	0.227227	1.18558	0.379182	0.839423	0.0443706	0.708029	0.00328573
Q6ZH84	Os02g0593700 protein OS=Oryza sativa subsp. japonica GN=Os02g0593700 PE=2 SV=1 - [Q6ZH84_ORYSJ]	1.293	0.000479379	1.851	1.26e-11	2.189	7.37e-12	0.801	0.114554	0.873	0.639658	1.668	0.0005096	1.81	0.000824863	0.549	0.0159098	1.43155	3.29e-09	1.69296	3.47e-10	1.1826	4.22e-05	0.675174	0.498225	0.901135	0.00166392	0.826862	0.173613	1.08989	0.318958	2.0824	0.00119086	2.25968	0.00106782	0.685393	0.1662	1.91065	0.00235939	2.07331	0.00182026	0.628866	0.0501765	1.08513	0.106751	0.329137	0.000641139	0.303315	0.00062462
A0A0P0W399	Alpha-1,4 glucan phosphorylase (Fragment) OS=Oryza sativa subsp. japonica GN=Os03g0758100 PE=3 SV=1 - [A0A0P0W399_ORYSJ]	1.293	3.88e-07	1.295	4.19e-10	1.221	1.59e-05	1.224	5.89e-05	1.494	1.36e-08	1.494	0.00236359	1.087	0.39934	1.774	4.02e-08	1.00155	0.451196	0.944316	0.413244	0.942857	0.730411	1.15545	0.0993291	1.15367	0.603324	0.890254	0.000340002	1.22059	0.00846194	1.22059	0.358912	0.888072	0.000865582	1.44935	9.4e-05	1	0.625905	0.727577	2.37e-07	1.18742	0.00740531	0.727577	0.00800497	1.18742	0.0181531	1.63201	1.94e-07
Q8S9Q6	Os01g0941200 protein OS=Oryza sativa subsp. japonica GN=Os01g0941200 PE=2 SV=1 - [Q8S9Q6_ORYSJ]	1.292	4.61e-07	1.081	0.00197452	1.223	0.00330685	0.923		0.915		0.779		1.091		1.879		0.836687	0.00278489	0.946594	0.735359	1.13136	0.155319	0.708204		0.720629		0.892069		0.991333		0.843987		1.18202		2.03575		0.851366		1.19235		2.05355		1.40051		2.41207		1.72227	GO:0044238;GO:0005975;GO:0071704;GO:0008150;GO:0008152;
A0A0P0VQT9	Os02g0793700 protein (Fragment) OS=Oryza sativa subsp. japonica GN=Os02g0793700 PE=4 SV=1 - [A0A0P0VQT9_ORYSJ]	1.292	9.12e-14	1.499	9.51e-19	1.356	1.39e-16	1.165	0.00136122	1.188	3.62e-05	1.433	6.28e-10	1.492	6.57e-12	0.703	2.16e-07	1.16022	6.24e-09	1.04954	0.0255761	0.904603	4.45e-07	0.919505	0.166406	0.955971	0.484502	1.10029	1.07e-12	1.01974	0.504032	1.23004	5.23e-07	1.28069	2.32e-09	0.603433	3.59e-11	1.20623	2.09e-08	1.25589	3.38e-12	0.591751	3.84e-14	1.04117	0.0899254	0.490579	1.02e-15	0.47118	7.14e-18
Q40680	Elongation factor 1-delta 1 OS=Oryza sativa subsp. japonica GN=Os07g0614500 PE=2 SV=3 - [EF1D1_ORYSJ]	1.29	2.01e-12	1.162	9.36e-06	1.327	2.92e-06	1.341	0.000443126	1.305	0.000518668	1.469	9.85e-06	1.43	0.0100415	1.402	3.45e-05	0.900775	7.27e-06	1.02868	0.672232	1.142	0.00806851	1.01163	0.108151	1.2642	0.00297473	1.07762	0.441173	0.973154	0.732274	1.09545	0.123169	1.06637	0.834672	1.04549	0.153635	1.12567	0.256682	1.09579	0.964437	1.07433	0.294466	0.973451	0.376709	0.954391	0.977122	0.98042	0.401887
Q7XTY1	OSJNBa0019K04.16 protein OS=Oryza sativa subsp. japonica GN=Os04g0574200 PE=4 SV=1 - [Q7XTY1_ORYSJ]	1.286	6.54e-13	1.202	7.39e-09	0.991	0.87355	0.96	0.155908	1.465	2.99e-05	0.915	0.509608	0.963	0.380242	1.043	0.857554	0.934681	0.0058146	0.770607	8.05e-12	0.824459	5.23e-08	1.13919	7.93e-05	0.761231	0.000212778	0.971746	0.395563	1.52604	4.92e-07	0.953125	0.243309	1.00313	0.345643	1.08646	0.0400253	0.624573	2.88e-07	0.657338	1.55e-07	0.711945	9.85e-07	1.05246	0.73797	1.13989	0.211064	1.08307	0.111876
Q6H713	Os02g0170100 protein OS=Oryza sativa subsp. japonica GN=Os02g0170100 PE=2 SV=1 - [Q6H713_ORYSJ]	1.285	0.000994906	1.202	0.000302465	1.085	0.214806	1.108	0.0424475	0.932	0.0436159	0.98	0.379557	1.692	8.22e-10	1.12	0.0199167	0.935409	0.433702	0.844358	0.131952	0.902662	0.24783	0.725292	2.37e-05	0.815308	3.78e-05	1.55945	6.76e-06	0.841155	0.00259794	0.884477	0.0330358	1.52708	3.59e-08	1.01083	0.517606	1.0515	0.536531	1.81545	6.74e-10	1.20172	0.00176766	1.72653	9.99e-09	1.14286	0.0161843	0.661939	2.78e-07
P35681	Translationally-controlled tumor protein homolog OS=Oryza sativa subsp. japonica GN=TCTP PE=1 SV=1 - [TCTP_ORYSJ]	1.283	2.93e-25	1.492	3.76e-39	1.447	1.14e-28	0.868	0.0136742	1.444	5.99e-18	0.95	0.875125	1.524	1.93e-11	1.037	0.403779	1.1629	1.25e-14	1.12783	9.83e-09	0.969839	0.750568	1.12549	5.27e-11	0.636729	9.74e-17	1.05321	0.00170405	1.66359	2.28e-17	1.09447	0.0843127	1.75576	8.06e-13	1.1947	0.00602034	0.657895	1.57e-11	1.0554	0.015147	0.718144	2.12e-12	1.60421	5.54e-10	1.09158	0.449206	0.680446	8.44e-10
Q6Z3I3	Os08g0550500 protein OS=Oryza sativa subsp. japonica GN=Os08g0550500 PE=4 SV=1 - [Q6Z3I3_ORYSJ]	1.282	4.41e-08	0.959	0.334711	0.723	1.02e-08	0.947	0.0655019	1.031	0.403431	0.857	4.35e-05	0.991	0.206504	0.907	0.217275	0.74805	8.15e-10	0.563963	2.05e-15	0.75391	1.41e-08	0.804212	0.00108036	0.893639	0.249443	1.37068	5.19e-09	1.0887	0.01552	0.904963	0.0342509	1.04646	0.532333	0.957761	0.477878	0.831232	1.27e-05	0.961203	0.0539187	0.879728	0.0551913	1.15636	0.00465559	1.05834	0.00267071	0.915237	0.944158
Q6EUQ5	Os02g0175800 protein OS=Oryza sativa subsp. japonica GN=OJ1077_E05.15-1 PE=2 SV=1 - [Q6EUQ5_ORYSJ]	1.282	0.0211923	2.253	2.14e-08	1.639	6.25e-05	1.203	0.00229943	1.209	1.44e-05	1.079	0.0231673	1.207	3.44e-07	1.072	0.397353	1.75741	5.65e-06	1.27847	0.0214519	0.727474	0.00280251	0.943058	1.52e-06	0.478917	0.00266346	0.736425	0.0362437	1.00499	0.0719634	0.896924	0.948198	1.00333	0.00211336	0.891106	0.010717	0.892473	0.311902	0.998346	0.118205	0.886683	3.96e-05	1.11863	0.0630961	0.993513	0.076473	0.888152	5.68e-07
Q2QM69	2-methyl-6-phytyl-1,4-hydroquinone methyltransferase 2, chloroplastic OS=Oryza sativa subsp. japonica GN=Os12g0615400 PE=2 SV=2 - [BQMT2_ORYSJ]	1.281	0.015811	1.334	0.00309589	1.462	0.0033917	1.087	0.252531	1.173	0.0534261	1.103	0.00956689	1.005	0.812489	0.826	0.000209492	1.04137	0.243421	1.1413	0.20024	1.09595	0.843781	0.915691	0.171333	0.826837	0.645891	0.687415	0.0695013	1.07912	0.367067	1.01472	0.164123	0.924563	0.174855	0.75989	1.99e-05	0.940324	0.736576	0.856777	0.0348138	0.704177	6.51e-06	0.911151	0.0052634	0.748867	9.38e-08	0.821891	0.000407441
Q84T92	Chalcone--flavonone isomerase OS=Oryza sativa subsp. japonica GN=CHI PE=2 SV=1 - [CFI_ORYSJ]	1.28	3.33e-24	1.124	1.16e-07	0.991	0.226541	0.98	0.964215	0.861	0.0339581	1.026	0.519997	1.296	2.23e-07	1.054	0.272606	0.878125	1.51e-12	0.774219	6.56e-23	0.881673	2.36e-08	0.672656	6.79e-15	0.912811	0.0783509	1.30777	1.08e-14	0.878571	0.0497693	1.04694	0.525519	1.32245	5.8e-07	1.07551	0.29495	1.19164	0.0113568	1.50523	1.33e-08	1.22416	0.0037432	1.26316	1.57e-06	1.02729	0.679029	0.813272	2.49e-06
Q9ZST0	50S ribosomal protein L5, chloroplastic OS=Oryza sativa subsp. japonica GN=RPL5 PE=2 SV=2 - [RK5_ORYSJ]	1.28	3.79e-16	1.628	2.97e-24	1.205	9.35e-08	1.285	5.02e-08	1.525	1.32e-13	1.553	5e-13	0.897	0.128856	1.231	2.66e-06	1.27188	1.12e-13	0.941406	0.000594741	0.740172	5.29e-16	1.19141	9.06e-09	0.953931	0.392378	0.744398	8.28e-05	1.18677	4.92e-05	1.20856	0.000521702	0.698054	2.91e-10	0.957977	0.341642	1.01836	0.377429	0.588197	2.41e-15	0.807213	3.59e-06	0.577592	6.91e-15	0.792659	3.69e-05	1.37235	1.65e-08
Q8S9Z3	Os01g0969000 protein OS=Oryza sativa subsp. japonica GN=Os01g0969000 PE=2 SV=1 - [Q8S9Z3_ORYSJ]	1.279	0.0773054	1.283	0.129265	1.078	0.252381	1.394		1.994		1.195		1.318		1.042		1.00313	0.993651	0.842846	0.128397	0.840218	0.208477	1.55903		0.931411		1.22263		1.43042		0.857245		0.945481		0.747489		0.599298		0.660983		0.522568		1.10293		0.871967		0.790592
Q69TB0	Os09g0297100 protein OS=Oryza sativa subsp. japonica GN=Os09g0297100 PE=2 SV=1 - [Q69TB0_ORYSJ]	1.277	0.0602664	1.41	0.217367	1.25	0.140698	0.811		1.136		0.923		2.3		0.751		1.10415	0.827186	0.978857	0.407928	0.886525	0.559978	0.889585		0.65461		1.84		1.40074		1.1381		2.836		0.926017		0.8125		2.02465		0.661092		2.49187		0.813651		0.326522	GO:0044237;GO:0043412;GO:0090304;GO:0034641;GO:0006807;GO:0043170;GO:1901360;GO:0006139;GO:0051716;GO:0044260;GO:0032446;GO:0070647;GO:0000209;GO:0071704;GO:0044699;GO:0044267;GO:0070534;GO:0033554;GO:0006281;GO:0009987;GO:0006725;GO:0044710;GO:0006464;GO:0006974;GO:0006259;GO:0006950;GO:0036211;GO:0008150;GO:0008152;GO:0046483;GO:0044238;GO:0006301;GO:0019538;GO:0050896;GO:0016567;GO:0044763;
Q0D6U7	Os07g0438500 protein (Fragment) OS=Oryza sativa subsp. japonica GN=Os07g0438500 PE=4 SV=1 - [Q0D6U7_ORYSJ]	1.277		1.009		1.057		1.042	0.265402	0.943	0.130799	0.848	0.159595	1.014	0.356154	0.949	0.631672	0.790133		0.827721		1.04757		0.738449		0.840436		0.959319		0.90499	0.0420428	0.81382	0.0502818	0.973129	0.777394	0.910749	0.158629	0.899258	0.900257	1.07529	0.0495654	1.00636	0.239747	1.19575	0.0598802	1.1191	0.289156	0.935897	0.20599
A0A0P0XJ91	Os09g0267600 protein OS=Oryza sativa subsp. japonica GN=Os09g0267600 PE=4 SV=1 - [A0A0P0XJ91_ORYSJ]	1.277	5.3e-05	1.205	1.28e-06	1.662	1.23e-06	1.416	0.0604485	1.602	0.0140248	1.581	0.0969627	1.27	0.141839	1.266	0.117598	0.943618	0.427957	1.30149	0.000224357	1.37925	4.6e-05	1.2545	0.0116837	1.31203	0.387806	0.76414	0.16278	1.13136	0.178228	1.11653	0.890151	0.896893	0.77814	0.894068	0.411654	0.986891	0.379884	0.792759	0.638993	0.790262	0.0462536	0.803289	0.870872	0.800759	0.469098	0.99685	0.483417
Q6ZAE3	Os08g0366100 protein OS=Oryza sativa subsp. japonica GN=Os08g0366100 PE=2 SV=1 - [Q6ZAE3_ORYSJ]	1.276	1.69e-06	1.99	1.21e-19	1.874	6.68e-18	1.219	0.000384212	1.79	4.22e-23	1.809	4.82e-25	1.446	3.33e-15	1.606	4.77e-14	1.55956	2.28e-16	1.46865	2.5e-14	0.941709	0.343009	1.40282	6.98e-14	0.909045	0.376822	0.771612	2.25e-11	1.46842	1.08e-15	1.484	9.43e-18	1.18622	3.38e-06	1.31747	3.35e-06	1.01061	0.303582	0.807821	2.4e-10	0.897207	1.41e-07	0.799337	6.19e-13	0.887783	1.02e-09	1.11065	0.459129
Q9FW24	Os05g0102900 protein OS=Oryza sativa subsp. japonica GN=Os05g0102900 PE=2 SV=2 - [Q9FW24_ORYSJ]	1.275		1.349		1.317		1.096		1.309		1.128		1.559		1.106		1.05804		1.03294		0.976279		1.02667		0.836175		1.18375		1.19434		1.0292		1.42245		1.00912		0.861727		1.19099		0.84492		1.38209		0.980496		0.709429	GO:0007034;GO:0046907;GO:0006810;GO:0044765;GO:0008150;GO:0044699;GO:0051649;GO:1902582;GO:0051234;GO:0051179;GO:1902578;GO:0051641;
Q7XQK2	HMG protein OS=Oryza sativa subsp. japonica GN=Os04g0564600 PE=2 SV=2 - [Q7XQK2_ORYSJ]	1.274	1.45e-07	1.415	2.34e-09	1.55	2.21e-08	1.349	0.000205821	2.523	2.66e-18	1.61	2.3e-09	0.989	0.939949	2.386	1.25e-16	1.11068	4.8e-05	1.21664	7.45e-05	1.09541	0.242461	1.98038	7.6e-11	1.13781	0.00997784	0.638065	2.82e-10	1.87027	6.77e-15	1.19348	0.00242238	0.733136	0.000134472	1.76872	1.48e-12	0.638129	5.02e-13	0.391994	1.55e-18	0.9457	0.0101235	0.614286	1.1e-09	1.48199	3.84e-10	2.41254	6.71e-17
Q75M01	Os05g0157200 protein OS=Oryza sativa subsp. japonica GN=Os05g0157200 PE=2 SV=1 - [Q75M01_ORYSJ]	1.273	0.000826488	1.535	1.62e-10	1.295	0.000116502	1.016		1.334		1.036		0.931		1.052		1.20581	5.21e-08	1.01728	0.355637	0.843648	5.61e-07	1.04792		0.674919		0.718919		1.31299		1.01969		0.916339		1.03543		0.776612		0.697901		0.788606		0.898649		1.01544		1.12997	GO:0008104;GO:0051649;GO:0072666;GO:0072665;GO:0051641;GO:0044699;GO:0043207;GO:0070727;GO:0006886;GO:0051179;GO:0006605;GO:0071702;GO:0033036;GO:0006810;GO:0072594;GO:0034613;GO:0006623;GO:0045184;GO:0015031;GO:0006950;GO:0008150;GO:0007034;GO:0042221;GO:0051234;GO:0051707;GO:0010033;GO:1902578;GO:0051704;GO:1902580;GO:0009607;GO:0046907;GO:0009605;GO:0009620;GO:0050896;GO:0044765;GO:0033365;GO:…
A0A0P0WMW0	Os05g0432700 protein (Fragment) OS=Oryza sativa subsp. japonica GN=Os05g0432700 PE=4 SV=1 - [A0A0P0WMW0_ORYSJ]	1.273	5.57e-12	1.419	2.48e-18	1.569	1.05e-21	1.111	0.0621562	1.206	0.000305186	1.424	5.62e-09	2.358	1.25e-13	1.007	0.84578	1.11469	1.65e-09	1.23252	5.8e-16	1.10571	5.38e-08	0.947368	3.86e-07	1.00352	0.869413	1.50287	5.72e-06	1.08551	0.515231	1.28173	0.000164501	2.12241	2.44e-10	0.906391	0.0945792	1.18076	3.45e-06	1.95522	3.14e-12	0.834992	0.00130576	1.6559	4.66e-07	0.707163	2.47e-08	0.427057	3.29e-13
Q0IQF7	40S ribosomal protein S16 OS=Oryza sativa subsp. japonica GN=RPS16A PE=2 SV=1 - [RS16_ORYSJ]	1.27	0.00116212	1.955	3.33e-06	1.189	0.115878	1.275	0.00646691	3.5	1.55e-14	1.707	1.23e-06	0.851	0.115401	2.245	7.05e-13	1.53937	7.49e-05	0.93622	0.00506637	0.608184	6.07e-06	2.75591	3.73e-09	0.873146	8.91e-06	0.715728	1.46e-05	2.7451	1.65e-13	1.33882	0.000909462	0.667451	8.76e-05	1.76078	7.37e-11	0.487714	2.05e-11	0.243143	3.42e-15	0.641429	4.33e-09	0.498535	2.91e-08	1.31517	5.98e-06	2.63807	3.52e-14
Q0DWG8	Os02g0815800 protein OS=Oryza sativa subsp. japonica GN=Os02g0815800 PE=4 SV=1 - [Q0DWG8_ORYSJ]	1.27	0.272372	1.359	0.0934927	1.356	0.0942774	1.13		1.121		1.111		1.281		1.082		1.07008	0.651883	1.06772	0.655005	0.997792	0.96855	0.882677		0.817513		0.94469		0.992035		0.983186		1.13363		0.957522		0.991079		1.14273		0.96521		1.15302		0.973897		0.844653	GO:0008104;GO:0051649;GO:0015031;GO:0071840;GO:0044699;GO:0070727;GO:0006886;GO:0016043;GO:0007005;GO:0071702;GO:0033036;GO:0034613;GO:0072594;GO:0006626;GO:0006810;GO:0006605;GO:0045184;GO:0033365;GO:0044765;GO:0008150;GO:0072655;GO:0006839;GO:0051234;GO:0051179;GO:1902578;GO:0051641;GO:0006996;GO:0070585;GO:0046907;GO:1902582;GO:0009987;GO:1902580;
Q84ZP1	Os07g0208000 protein OS=Oryza sativa subsp. japonica GN=OJ1559_F09.109 PE=2 SV=1 - [Q84ZP1_ORYSJ]	1.269	1.11e-07	1.688	1.41e-13	1.193	0.000484516	1.259	0.197546	2.68	0.00130091	1.557	0.00579611	0.975	0.908386	2.042	0.00396393	1.33018	1.46e-11	0.94011	0.000211095	0.706754	9.89e-13	2.1119	2.52e-07	0.922393	7.14e-05	0.817267	0.000412499	2.12867	0.00376424	1.2367	0.0916829	0.774424	0.208862	1.62192	0.0228077	0.58097	0.00763909	0.363806	0.00159128	0.76194	0.0632833	0.626204	0.0115493	1.3115	0.0903631	2.09436	0.0056281
Q8GS72	Os07g0640100 protein OS=Oryza sativa subsp. japonica GN=P0524G08.101 PE=2 SV=1 - [Q8GS72_ORYSJ]	1.268	1.05e-19	1.413	1.53e-29	1.447	3.55e-23	1.42	2.74e-15	1.747	5.03e-23	1.46	1.15e-08	2.17	5.46e-28	1.317	1.49e-09	1.11435	1.67e-10	1.14117	1.22e-08	1.02406	0.158785	1.37776	5.08e-07	1.03326	1.85e-06	1.49965	0.000325843	1.23028	2.24e-07	1.02817	0.599129	1.52817	2.91e-16	0.927465	0.000803051	0.835718	7.54e-05	1.24213	3.66e-07	0.753864	2.8e-13	1.4863	1.68e-11	0.902055	0.0956441	0.606912	7.04e-21
A0A0P0XCR2	Os08g0192900 protein (Fragment) OS=Oryza sativa subsp. japonica GN=Os08g0192900 PE=4 SV=1 - [A0A0P0XCR2_ORYSJ]	1.268		1.161		1.531		1.015	0.92264	1.376	0.225105	1.156	0.57374	1.499	0.157996	0.977	0.951695	0.915615		1.20741		1.31869		1.08517		0.995693		0.979099		1.35567	0.302832	1.13892	0.695638	1.47685	0.212888	0.962562	0.878606	0.840116	0.194419	1.08939	0.416104	0.710029	0.208759	1.29671	0.117055	0.845156	0.528437	0.651768	0.147961
Q0DYB1	Soluble inorganic pyrophosphatase OS=Oryza sativa subsp. japonica GN=IPP PE=2 SV=1 - [IPYR_ORYSJ]	1.266	9.53e-07	1.337	2.16e-09	1.053	0.132548	1.065	0.995418	0.723	0.000437476	0.765	0.000102466	1.619	1.81e-13	1.076	0.297798	1.05608	0.00168244	0.831754	0.0306521	0.787584	0.000119474	0.57109	2.42e-06	0.572177	4.77e-09	1.53751	3.21e-12	0.678873	0.00888551	0.71831	0.00326271	1.52019	1.38e-08	1.01033	0.459448	1.05809	0.621692	2.23928	6.01e-15	1.48824	0.000133215	2.11634	3.04e-15	1.40654	3.61e-05	0.664608	5.04e-10
Q8GVZ0	Os07g0546000 protein OS=Oryza sativa subsp. japonica GN=OJ1612_A04.101 PE=2 SV=1 - [Q8GVZ0_ORYSJ]	1.263	0.13517	1.106	0.129368	1.119	0.620021	1.157	0.219101	1.039	0.705341	0.978	0.801684	1.248	0.105079	0.789	0.372832	0.875693	0.790995	0.885986	0.369347	1.01175	0.416497	0.822644	0.564027	0.884268	0.129679	1.11528	0.155536	0.898012	0.224788	0.84529	0.109537	1.07865	0.490861	0.681936	0.162004	0.94129	0.363801	1.20115	0.0788902	0.759384	0.287681	1.27607	0.0341332	0.806748	0.386576	0.632212	0.116241
Q6K7A3	Os02g0469600 protein OS=Oryza sativa subsp. japonica GN=Os02g0469600 PE=2 SV=1 - [Q6K7A3_ORYSJ]	1.263	0.000313349	1.378	1.33e-06	1.493	5.16e-07	0.766	0.0185566	1.153	0.0157777	1.164	0.199399	1.874	0.000128465	1.36	0.000517111	1.09105	0.000501467	1.18211	3.17e-05	1.08345	0.0148719	0.912906	0.372328	0.844702	0.0585735	1.25519	0.139009	1.50522	5.25e-05	1.51958	0.00865626	2.44648	1.27e-05	1.77546	6.37e-06	1.00954	0.935986	1.62533	0.00065627	1.17953	0.00979986	1.60997	0.00376656	1.16838	0.182556	0.72572	0.00711188
A0A0P0WN55	Os05g0456300 protein (Fragment) OS=Oryza sativa subsp. japonica GN=Os05g0456300 PE=4 SV=1 - [A0A0P0WN55_ORYSJ]	1.263	2.16e-08	1.48	5.34e-13	1.449	2.5e-13	2.19	6.27e-08	1.159	0.160389	1.969	8.7e-06	1.807	1.11e-05	1.796	8.95e-06	1.17181	6.54e-06	1.14727	1.44e-07	0.979054	0.0260004	0.917656	0.000816648	1.33041	0.58782	1.24707	0.021804	0.529224	7.83e-08	0.899087	0.0276616	0.825114	0.00181601	0.820091	0.00116412	1.69888	2.69e-05	1.5591	2.48e-05	1.54961	1.61e-05	0.917725	0.390767	0.912138	0.337514	0.993913	0.927395
B9FPI9	Os05g0404200 protein OS=Oryza sativa subsp. japonica GN=Os05g0404200 PE=4 SV=1 - [B9FPI9_ORYSJ]	1.261	8.18e-13	1.464	1.55e-17	1.252	5.54e-13	1.211		0.97		1.443		0.876		0.677		1.16098	1.69e-08	0.992863	0.0199278	0.855191	0.000324302	0.769231		0.985656		0.699681		0.800991		1.19158		0.723369		0.559042		1.48763		0.903093		0.697938		0.607069		0.469161		0.772831	GO:0044267;GO:0008152;GO:0044260;GO:0044238;GO:0019538;GO:0050896;GO:0009987;GO:0044237;GO:0043170;GO:0006950;GO:0008150;GO:0030091;GO:0071704;GO:0006979;
Q75M67	Expressed protein OS=Oryza sativa subsp. japonica GN=Os03g0381300 PE=4 SV=1 - [Q75M67_ORYSJ]	1.259	1.83e-13	1.261	2.43e-13	1.21	2.36e-09	1.033	0.109937	1.285	4.16e-08	0.891	0.00157546	1.375	2.22e-15	0.926	0.00226212	1.00159	0.96057	0.96108	0.0433947	0.959556	0.0487806	1.02065	0.240395	0.706582	3.67e-10	1.13636	2.46e-09	1.24395	2.41e-05	0.862536	7.36e-05	1.33107	1.05e-11	0.896418	0.000106512	0.693385	4.17e-11	1.07004	1.7e-05	0.720623	7.61e-11	1.54321	1.71e-17	1.03928	0.967828	0.673455	4.8e-17
Q762A6	60S ribosomal protein L22-2, putative, expressed OS=Oryza sativa subsp. japonica GN=bip108 PE=2 SV=1 - [Q762A6_ORYSJ]	1.258	0.000368062	1.956	1.84e-07	1.346	0.000127215	1.456	0.750011	3.431	0.0941716	1.643	0.497412	0.982	0.862598	2.4	0.197884	1.55485	4.88e-06	1.06995	0.0269644	0.688139	0.0028835	2.72734	0.00606081	0.83998	0.00246691	0.729569	0.0124359	2.35646	0.0732686	1.12843	0.455159	0.674451	0.435528	1.64835	0.0928445	0.478869	0.102752	0.286214	0.0516485	0.699505	0.255082	0.597687	0.192714	1.46074	0.186586	2.44399	0.0563175
Q7XWK2	Glycosyltransferase OS=Oryza sativa subsp. japonica GN=Os04g0206700 PE=3 SV=2 - [Q7XWK2_ORYSJ]	1.258		1.613		1.755		0.758		1.049		1.357		2.233		1.415		1.28219		1.39507		1.08803		0.833863		0.84129		1.27236		1.38391		1.79024		2.94591		1.86675		1.29361		2.12869		1.3489		1.64554		1.04274		0.633677	GO:0052695;GO:0052696;GO:0019752;GO:0043436;GO:0044281;GO:0044699;GO:1901576;GO:0044710;GO:0071704;GO:0019585;GO:0009987;GO:0032787;GO:0009058;GO:0008150;GO:0008152;GO:0044723;GO:0044238;GO:0005975;GO:0006082;GO:0005996;GO:0009812;GO:0009813;GO:0044237;GO:0044763;GO:0006063;
Q6ATC1	Os05g0160300 protein OS=Oryza sativa subsp. japonica GN=Os05g0160300 PE=2 SV=1 - [Q6ATC1_ORYSJ]	1.258	0.013496	1.055	0.0957197	0.937	0.378402	1.3		1.095		1.108		0.934		0.903		0.838633	0.0292789	0.744833	0.0331026	0.888152	0.17203	0.870429		1.05024		0.996798		0.842308		0.852308		0.718462		0.694615		1.01187		0.852968		0.824658		0.84296		0.814982		0.966809
Q9XJ54	Nuclear transport factor 2 OS=Oryza sativa subsp. japonica GN=NTF2 PE=2 SV=1 - [NTF2_ORYSJ]	1.257	3.71e-07	1.398	1.35e-09	1.09	0.0187154	0.942	0.335999	1.187	7.26e-06	1.195	0.00423792	1.257	3.28e-08	0.841	0.0448511	1.11217	0.000720224	0.867144	0.000235118	0.779685	1.23e-07	0.944312	0.847124	0.854793	0.0509519	1.15321	7.07e-08	1.26008	0.000104352	1.26858	0.00240585	1.33439	3.17e-07	0.892781	0.357935	1.00674	0.548694	1.05897	0.000406227	0.708509	7.88e-06	1.05188	0.0745505	0.703766	0.000424449	0.669053	4.81e-08
Q9LSU1	Proteasome subunit alpha type-5 OS=Oryza sativa subsp. japonica GN=PAE1 PE=2 SV=1 - [PSA5_ORYSJ]	1.254	9.04e-23	1.265	1.3e-22	1.242	4.46e-20	1.039	0.405837	1.182	2.29e-06	1.071	0.019656	1.506	7.09e-21	0.943	0.094871	1.00877	0.015806	0.990431	0.694185	0.981818	0.0696576	0.942584	0.00398093	0.84664	1.26e-06	1.21256	1.83e-15	1.13763	0.000274884	1.0308	0.12578	1.44947	3.12e-18	0.907603	0.024306	0.906091	0.0882189	1.27411	1.7e-15	0.7978	5.18e-08	1.40616	3.23e-14	0.880486	0.000661184	0.626162	9.85e-21
Q6YZI4	Os08g0559000 protein OS=Oryza sativa subsp. japonica GN=Os08g0559000 PE=2 SV=1 - [Q6YZI4_ORYSJ]	1.254	6.57e-05	1.254	2.24e-05	1.402	8.33e-05	1.049	0.0727193	1.029	0.59942	1.128	0.0161725	1.147	0.0575293	0.912	0.455111	1	0.301363	1.11802	0.00859241	1.11802	0.0127601	0.820574	0.185302	0.899522	0.333845	0.818117	0.299511	0.980934	0.287854	1.07531	0.137784	1.09342	0.303623	0.869399	0.0377368	1.09621	0.0491681	1.11467	0.123253	0.886297	0.277731	1.01684	0.866874	0.808511	0.0103021	0.795118	0.033121
Q6YY41	Glycosyltransferase OS=Oryza sativa subsp. japonica GN=OSJNBb0046O12.33 PE=3 SV=1 - [Q6YY41_ORYSJ]	1.254	1.14e-07	1.347	1.22e-10	1.458	8.19e-15	1.361	3.5e-21	1.026	0.658077	1.172	0.000107307	1.228	2.3e-14	1.08	0.207928	1.07416	0.0375117	1.16268	1.5e-06	1.08241	0.00149627	0.818182	7.36e-07	0.870082	0.0421276	0.84225	0.508068	0.753857	1.08e-27	0.861132	5.21e-13	0.902278	0.000735824	0.793534	2.99e-20	1.1423	7.6e-06	1.19688	2.79e-19	1.05263	0.241825	1.04778	2.5e-06	0.921502	0.00330177	0.879479	6.57e-13
Q7F2X8	Os01g0916600 protein OS=Oryza sativa subsp. japonica GN=Os01g0916600 PE=2 SV=1 - [Q7F2X8_ORYSJ]	1.254	4.64e-12	1.256	1.41e-10	1.207	1.24e-08	0.894	0.0170117	1.286	0.000823619	1.13	0.153383	1.214	0.000291303	1.169	0.000779362	1.00159	0.770148	0.96252	0.566941	0.960987	0.450868	1.02552	0.066198	0.899682	0.0315205	1.0058	0.0686408	1.43848	3.31e-05	1.26398	0.00488012	1.35794	9.2e-06	1.30761	6.28e-06	0.878694	0.0453931	0.944012	0.917111	0.90902	0.0862618	1.07434	0.0373423	1.03451	0.31316	0.962932	0.0611088
Q10QR1	Expressed protein OS=Oryza sativa subsp. japonica GN=LOC_Os03g08810 PE=2 SV=1 - [Q10QR1_ORYSJ]	1.253	0.0167714	1.434	1.03e-05	1.16	0.0330548	0.597		0.923		0.612		0.968		0.626		1.14445	0.000299541	0.925778	0.59934	0.808926	0.0350163	0.736632		0.426778		0.834483		1.54606		1.02513		1.62144		1.04858		0.663055		1.04875		0.678223		1.5817		1.02288		0.646694	GO:0051169;GO:0008104;GO:0007292;GO:0007000;GO:0071840;GO:0000003;GO:0070727;GO:0048869;GO:0070647;GO:0070646;GO:0033036;GO:0006606;GO:0006605;GO:0045184;GO:0003006;GO:0022412;GO:0009628;GO:0051704;GO:0044703;GO:0044702;GO:0044707;GO:0019538;GO:0009560;GO:0009561;GO:0006997;GO:0043170;GO:0050789;GO:0044267;GO:0044260;GO:0006886;GO:0016043;GO:0065007;GO:0048316;GO:0000338;GO:0006810;GO:0099402;GO:…
Q2QXH6	Dcp1-like decapping family protein, expressed OS=Oryza sativa subsp. japonica GN=Os12g0156400 PE=2 SV=2 - [Q2QXH6_ORYSJ]	1.253	0.0423834	1.074	0.292931	1.096	0.254649	0.93	0.0917922	0.998	0.900851	0.963	0.247162	1.096	0.258353	1.033	0.0587187	0.857143	0.0123121	0.874701	0.0576536	1.02048	0.561726	0.796488	0.0911669	0.896648	0.756044	1	0.541206	1.07312	0.192531	1.03548	0.701625	1.17849	0.0169141	1.11075	0.000735026	0.96493	0.374209	1.0982	0.272875	1.03507	0.0999554	1.13811	0.0507273	1.07269	0.00666449	0.942518	0.767495
Q0DGH0	Os05g0533100 protein (Fragment) OS=Oryza sativa subsp. japonica GN=Os05g0533100 PE=4 SV=1 - [Q0DGH0_ORYSJ]	1.253	1.17e-12	1.771	1.4e-35	1.161	2.04e-07	1.107	0.0258001	1.475	6.81e-11	1.054	0.0574666	1.246	1.73e-06	1.155	6.77e-05	1.41341	2.17e-26	0.926576	0.00379407	0.655562	4.25e-30	1.17717	1.03e-09	0.595144	3.46e-18	1.07321	2.55e-06	1.33243	3.35e-08	0.952123	0.991126	1.12556	0.000927592	1.04336	0.0348543	0.714576	4.56e-07	0.844746	0.00575979	0.783051	2.33e-05	1.18216	0.00320811	1.09583	0.0701191	0.926966	0.117342
Q2QYY5	Os11g0102600 protein OS=Oryza sativa subsp. japonica GN=Os11g0102600 PE=4 SV=2 - [Q2QYY5_ORYSJ]	1.252		1.451		1.271		1.003		1.046		1.462		1.237		0.871		1.15895		1.01518		0.875948		0.835463		1.00758		0.973249		1.04287		1.45763		1.2333		0.868395		1.39771		1.1826		0.832696		0.846101		0.595759		0.704123
Q5Z9Z8	Os06g0319700 protein OS=Oryza sativa subsp. japonica GN=Os06g0319700 PE=4 SV=1 - [Q5Z9Z8_ORYSJ]	1.251	0.0073883	1.477	0.00552755	1.044	0.497117	1.129	0.745854	2.301	0.0108252	1.165	0.261401	0.896	0.893143	1.172	0.0981282	1.18066	0.0512848	0.834532	0.00857264	0.706838	0.00706363	1.83933	0.00962715	0.788761	0.0139042	0.858238	0.204318	2.03809	0.0156612	1.03189	0.678768	0.793623	0.690458	1.03809	0.298478	0.506302	0.0126768	0.389396	0.0117381	0.509344	0.0200176	0.769099	0.316182	1.00601	0.147335	1.30804	0.132744
Q5KQB4	Os05g0190300 protein OS=Oryza sativa subsp. japonica GN=Os05g0190300 PE=2 SV=1 - [Q5KQB4_ORYSJ]	1.246	0.00140106	1.203	0.00435671	1.048	0.675743	1.059	0.801971	1.277	0.318521	1.421	0.198158	0.889	0.683358	1.285	0.339274	0.96549	0.0763441	0.841091	0.000467578	0.871155	0.00069846	1.02488	0.952444	1.18121	0.0137586	0.848282	0.42911	1.20585	0.0516094	1.34183	0.0719134	0.839471	0.411497	1.21341	0.194335	1.11276	0.310991	0.696163	0.164896	1.00626	0.894396	0.625616	0.115544	0.904293	0.483256	1.44544	0.192659
Q10L93	50S ribosomal protein L6, putative, expressed OS=Oryza sativa subsp. japonica GN=Os03g0356300 PE=2 SV=1 - [Q10L93_ORYSJ]	1.246	0.00161957	1.854	5.1e-06	1.199	0.0278023	1.444	0.0362404	2.84	0.000548134	1.924	0.00405669	1.204	0.374396	1.702	0.0104378	1.48796	0.00115147	0.962279	0.608875	0.64671	0.04073	2.27929	0.00226372	1.03776	0.0518933	1.00417	0.328971	1.96676	0.00259565	1.33241	0.0654119	0.833795	0.650183	1.17867	0.173491	0.677465	0.0209622	0.423944	0.00832202	0.599296	0.01797	0.62578	0.169245	0.884615	0.768112	1.41362	0.244077
P55857	Small ubiquitin-related modifier 1 OS=Oryza sativa subsp. japonica GN=SUMO1 PE=1 SV=1 - [SUMO1_ORYSJ]	1.245	8.46e-16	1.224	7.8e-12	1.283	6.89e-15	1.469	0.0257658	0.925	0.37378	1.33	0.101222	1.542	0.00063519	1.038	0.981814	0.983133	0.0153327	1.03052	0.830141	1.0482	0.0148249	0.742972	2.39e-09	1.0866	0.665073	1.20187	4.14e-05	0.62968	0.0110951	0.905378	0.340252	1.04969	0.589257	0.706603	0.0185323	1.43784	0.0374595	1.66703	8.1e-05	1.12216	0.127275	1.1594	0.0793776	0.780451	0.0742968	0.673152	7.04e-05
Q338G4	Expressed protein OS=Oryza sativa subsp. japonica GN=LOC_Os10g26540 PE=4 SV=2 - [Q338G4_ORYSJ]	1.243	0.585102	0.695	0.41758	1.603	0.0916799	1.219	0.947956	1.05	0.149045	1.367	0.0692782	1.395	0.00334536	1.077	0.437368	0.559131	0.239488	1.28962	0.163467	2.30647	0.0534246	0.84473	0.542627	1.96691	0.103637	0.870243	0.845667	0.861362	0.137129	1.12141	0.0656747	1.14438	0.00287398	0.883511	0.412109	1.3019	0.339864	1.32857	0.361857	1.02571	0.60883	1.02048	0.596556	0.787857	0.208085	0.772043	0.156239
Q75G91	40S ribosomal protein S3, putative, expressed OS=Oryza sativa subsp. japonica GN=Os03g0577000 PE=2 SV=1 - [Q75G91_ORYSJ]	1.242	1.89e-07	1.468	1.22e-10	1.467	2.08e-10	1.501	2.78e-07	1.495	1.23e-08	1.501	1.74e-09	0.81	0.0744887	1.769	9.32e-07	1.18196	0.00208579	1.18116	9.48e-05	0.999319	0.0803717	1.2037	4.94e-05	1.02248	0.0264726	0.552147	1.32e-08	0.996003	0.673179	1	0.739398	0.53964	5.48e-07	1.17855	0.0132345	1.00401	0.88304	0.541806	8.84e-08	1.18328	0.0177154	0.53964	4.05e-08	1.17855	0.0131658	2.18395	5.62e-07
Q851Y1	Ankyrin repeat domain protein 2, putative, expressed OS=Oryza sativa subsp. japonica GN=LOC_Os03g63480 PE=2 SV=1 - [Q851Y1_ORYSJ]	1.242	2.74e-08	1.147	0.000198021	1.161	9.13e-06	1.056	0.020266	1.057	0.0103829	0.991	0.861414	1.161	0.000661322	0.916	0.192617	0.92351	0.0154626	0.934783	0.398567	1.01221	0.189667	0.851047	0.0229712	0.863993	0.0395354	1	0.117035	1.00095	0.343266	0.938447	0.0193642	1.09943	0.289044	0.867424	0.00333309	0.937559	0.0142819	1.09839	0.0248426	0.866604	0.00202535	1.17154	0.000718919	0.924319	0.269873	0.788975	0.000128907
Q69NN2	Hydroxyproline-rich glycoprotein-like OS=Oryza sativa subsp. japonica GN=Os06g0206100 PE=2 SV=1 - [Q69NN2_ORYSJ]	1.241	0.198243	1.192	0.189899	1.007	0.241422	0.834		1.308		1.284		0.733		0.878		0.960516	0.867687	0.811442	0.959588	0.844799	0.920183	1.05399		1.07718		0.727905		1.56835		1.53957		0.878897		1.05276		0.981651		0.560398		0.671254		0.570872		0.683801		1.19782
Q60EJ3	putative 1,4-benzoquinone reductase OS=Oryza sativa subsp. japonica GN=Os05g0501300 PE=2 SV=1 - [Q60EJ3_ORYSJ]	1.241	0.121521	1.006	0.887812	1.076	0.131813	1.103	0.441335	1.027	0.804901	1.072	0.642889	1.317	0.378861	0.727	0.242244	0.810637	0.138757	0.867043	0.199809	1.06958	0.249745	0.827558	0.132564	1.06561	0.283892	1.22398	0.328678	0.931097	0.10362	0.971895	0.733884	1.19402	0.66334	0.659112	0.072874	1.04382	0.654959	1.28238	0.297143	0.707887	0.121534	1.22854	0.566254	0.678172	0.121135	0.552012	0.0814665
Q8SAY0	50S ribosomal protein L18, chloroplastic OS=Oryza sativa subsp. japonica GN=RPL18 PE=2 SV=1 - [RK18_ORYSJ]	1.24	0.00139134	1.827	1.2e-09	1.366	9.3e-06	2.147	0.00159763	4.432	5.39e-06	3.062	9.81e-06	0.974	0.449296	2.514	2.97e-05	1.47339	2.16e-08	1.10161	0.00580311	0.747674	3.37e-06	3.57419	1.74e-08	1.67597	0.33561	0.713031	2.3e-08	2.06428	0.000125519	1.42618	0.0010926	0.453656	5.62e-05	1.17094	0.00748659	0.690884	0.00295195	0.219765	9.36e-07	0.567238	0.00190103	0.318093	1.52e-07	0.821032	0.429141	2.58111	6.88e-07
Q0JDL3	Os04g0395700 protein OS=Oryza sativa subsp. japonica GN=Os04g0395700 PE=4 SV=2 - [Q0JDL3_ORYSJ]	1.239	0.016304	0.954	0.892543	0.83	0.0821267	0.862	0.0184224	1.091	0.669026	0.918	0.220974	1.054	0.354878	1.261	0.00781123	0.769976	0.000812653	0.669895	2.44e-05	0.870021	0.00928657	0.880549	0.0164177	0.962264	0.289915	1.26988	0.000820252	1.26566	0.0137734	1.06497	0.291857	1.22274	0.00323537	1.46288	0.00050702	0.84143	0.147739	0.966086	0.737198	1.15582	0.01704	1.14815	0.0639175	1.37364	0.00322608	1.19639	0.0146458
Q7FB12	NAD(P)H-quinone oxidoreductase subunit M, chloroplastic OS=Oryza sativa subsp. japonica GN=ndhM PE=2 SV=1 - [NDHM_ORYSJ]	1.237	2.42e-08	1.209	1.46e-06	1.328	4.79e-07	1.306	3.64e-06	1.257	0.00110499	1.278	4.95e-05	1.089	0.127335	1.028	0.487582	0.977365	0.595603	1.07357	0.2791	1.09843	0.168681	1.01617	0.394089	1.05707	0.0393513	0.82003	0.0628052	0.962481	0.00463489	0.97856	0.978837	0.833844	0.0046658	0.787136	2.16e-05	1.01671	0.0179043	0.866348	0.359606	0.81782	0.00855915	0.852113	0.0107506	0.804382	0.000215643	0.943985	0.31206
Q6ZKC1	Os08g0430200 protein OS=Oryza sativa subsp. japonica GN=Os08g0430200 PE=2 SV=1 - [Q6ZKC1_ORYSJ]	1.237		1.097		0.89		0.788	0.00223786	1.08	0.0449617	1.011	0.937087	1.023	0.973068	0.911	0.395177	0.886823		0.719483		0.811304		0.87308		0.921604		1.14944		1.37056	4.88e-05	1.28299	0.019098	1.29822	0.00196482	1.15609	0.0485712	0.936111	0.155055	0.947222	0.03525	0.843519	0.0258886	1.01187	0.953828	0.901088	0.551207	0.890518	0.399559
A2ZNT5	Multicopper oxidase LPR1 homolog 5 OS=Oryza sativa subsp. japonica GN=LPR5 PE=2 SV=1 - [LPR5_ORYSJ]	1.237	1.75e-05	0.632	1.6e-07	0.542	1.35e-07	0.254		0.505		0.373		0.482		0.433		0.510914	1.98e-08	0.438157	1.73e-08	0.857595	0.336976	0.408246		0.59019		0.889299		1.98819		1.4685		1.89764		1.70472		0.738614		0.954455		0.857426		1.29223		1.16086		0.89834
Q10MD5	ETC complex I subunit conserved region family protein, expressed OS=Oryza sativa subsp. japonica GN=Os03g0313000 PE=4 SV=1 - [Q10MD5_ORYSJ]	1.235	6.97e-05	1.054	0.0104639	1.104	0.0390623	1.012	0.468784	1.122	0.000729899	1.106	0.0197405	1.112	0.00389405	1.178	8.8e-07	0.853441	0.0173975	0.893927	0.0310882	1.04744	0.90601	0.908502	0.232776	1.04934	0.884688	1.00725	0.339139	1.1087	0.013196	1.09289	0.145037	1.09881	0.0277786	1.16403	0.000430811	0.98574	0.271728	0.991087	0.962637	1.04991	0.532301	1.00542	0.314477	1.0651	0.0547245	1.05935	0.638142
Q0JIZ1	Os01g0769900 protein OS=Oryza sativa subsp. japonica GN=Os01g0769900 PE=4 SV=1 - [Q0JIZ1_ORYSJ]	1.235	0.0964253	1.322	0.0688799	1.22	0.0229607	0.987	0.992482	1.301	0.100286	0.859	0.175645	1.022	0.895332	1.01	0.88153	1.07045	0.541005	0.987854	0.823621	0.922844	0.354431	1.05344	0.115332	0.649773	0.0722975	0.837705	0.474214	1.31814	0.0985593	0.870314	0.173603	1.03546	0.883289	1.0233	0.869542	0.660261	0.0284938	0.78555	0.0631407	0.776326	0.0651324	1.18976	0.00118489	1.17579	0.00696232	0.988258	0.92146
Q9SXX7	Cytochrome c oxidase subunit 5C OS=Oryza sativa subsp. japonica GN=COX5C PE=3 SV=3 - [COX5C_ORYSJ]	1.232		1.633		1.37		1.273		1.458		2.223		0.814		1.203		1.32549		1.11201		0.838947		1.18344		1.3613		0.594161		1.14533		1.74627		0.639434		0.945012		1.52469		0.558299		0.825103		0.366172		0.541161		1.47789
Q10KW1	Peroxidase OS=Oryza sativa subsp. japonica GN=Os03g0368300 PE=2 SV=1 - [Q10KW1_ORYSJ]	1.232	0.0053168	1.131	0.00937977	0.876	0.367595	1.11		0.988		1.035		0.787		0.73		0.918019	0.0412032	0.711039	0.0100771	0.774536	0.0310465	0.801948		0.915119		0.898402		0.89009		0.932432		0.709009		0.657658		1.04757		0.796559		0.738866		0.760386		0.705314		0.927573	GO:0044248;GO:0042744;GO:0098754;GO:0071840;GO:0044712;GO:0098869;GO:0044710;GO:0009636;GO:0016043;GO:0071554;GO:0071555;GO:0044699;GO:0071669;GO:0009987;GO:0072593;GO:1990748;GO:0008150;GO:0008152;GO:0042221;GO:0009056;GO:0006979;GO:0009664;GO:0042743;GO:0050896;GO:0044763;GO:0006950;GO:0044237;GO:0045229;
Q5VM93	Os06g0157800 protein OS=Oryza sativa subsp. japonica GN=Os06g0157800 PE=2 SV=1 - [Q5VM93_ORYSJ]	1.23	7.41e-08	1.176	8.19e-08	1.06	0.178385	0.994	0.952683	1.265	0.00288191	1.016	0.780134	1.303	0.00473542	0.994	0.556265	0.956098	0.0693804	0.861789	5.47e-05	0.901361	0.000435675	1.02846	0.904663	0.863946	0.000158853	1.22925	0.00221607	1.27264	0.00163324	1.02213	0.81129	1.31087	0.00330847	1	0.49454	0.803162	0.00148151	1.03004	0.651004	0.785771	0.00927606	1.28248	0.00285905	0.978346	0.385801	0.762855	0.0120637
A0A0P0VUA6	Os03g0200500 protein (Fragment) OS=Oryza sativa subsp. japonica GN=Os03g0200500 PE=3 SV=1 - [A0A0P0VUA6_ORYSJ]	1.23	1.28e-08	1.597	1.45e-12	1.061	0.437529	1.027	0.931795	3.897	0.0186721	1.785	0.13981	1.02	0.965023	2.31	0.135885	1.29837	2.52e-09	0.862602	4.56e-07	0.664371	7.33e-12	3.16829	4.72e-06	1.11772	0.000153347	0.961357	0.0283191	3.79455	0.0187529	1.73807	0.141206	0.993184	0.968644	2.24927	0.140003	0.458045	0.0327084	0.26174	0.0194082	0.592764	0.0561879	0.571429	0.15562	1.29412	0.593894	2.26471	0.146714
Q75IS1	Peroxidase OS=Oryza sativa subsp. japonica GN=Os05g0162000 PE=2 SV=1 - [Q75IS1_ORYSJ]	1.229	0.0326767	0.977	0.103316	0.747	0.00245788	0.493	1.62e-09	0.517	3.98e-11	0.516	1.88e-10	0.808	0.000627395	0.775	0.000730979	0.794955	1.76e-05	0.607811	2.95e-07	0.764585	0.0207545	0.420667	1.65e-10	0.528147	8.64e-05	1.08166	3.51e-06	1.04868	0.807473	1.04665	0.775747	1.63895	4.41e-07	1.57201	4.62e-05	0.998066	0.919706	1.56286	1.82e-08	1.49903	9.6e-06	1.56589	6.38e-08	1.50194	1.56e-05	0.959158	0.367665
Q9FVZ7	Membrane steroid binding protein 1, putative, expressed OS=Oryza sativa subsp. japonica GN=Os10g0502600 PE=2 SV=1 - [Q9FVZ7_ORYSJ]	1.228	3.7e-13	1.02	0.139022	1.133	0.0018291	1.135	0.000618026	1.311	7.94e-13	1.135	0.000247606	1.217	9.78e-06	1.358	7.9e-16	0.830619	5.73e-11	0.922638	6.99e-05	1.11078	0.0373281	1.06759	0.87371	1.11275	0.944635	1.07414	0.934377	1.15507	4.94e-06	1	0.785366	1.07225	0.113307	1.19648	1.84e-08	0.865751	1.39e-05	0.928299	0.0048454	1.03585	0.194779	1.07225	0.179296	1.19648	5.94e-08	1.11586	9.47e-05
P37891	Serine carboxypeptidase 3 OS=Oryza sativa subsp. japonica GN=CBP3 PE=2 SV=1 - [CBP3_ORYSJ]	1.227		1.27		1.437		1.413		1.689		1.309		1.214		1.807		1.03504		1.17115		1.1315		1.37653		1.03071		0.844816		1.19533		0.926398		0.859165		1.27884		0.775015		0.718769		1.06986		0.927426		1.38044		1.48847	GO:0044248;GO:0044237;GO:0043170;GO:0044267;GO:1901575;GO:0044265;GO:0044260;GO:0071704;GO:0006508;GO:0044238;GO:0009987;GO:0008150;GO:0030163;GO:0008152;GO:0044257;GO:0009056;GO:0009057;GO:0051603;GO:0019538;
Q6ZDS0	Os08g0485900 protein OS=Oryza sativa subsp. japonica GN=Os08g0485900 PE=4 SV=1 - [Q6ZDS0_ORYSJ]	1.227	0.0327661	1.258	0.00493464	1.305	0.00240582	1.512	0.00364288	1.013	0.163919	1.247	0.00275601	1.16	0.0135991	1.119	0.914338	1.02526	0.264465	1.06357	0.105707	1.03736	0.499921	0.825591	0.386185	0.991256	0.0646788	0.888889	0.435051	0.669974	0.0108231	0.824735	0.175072	0.767196	0.0250091	0.740079	0.00630919	1.231	0.0178687	1.14511	0.193013	1.10464	0.324094	0.930233	0.0723404	0.897354	0.0100361	0.964655	0.0644235
Q75IM9	Isovaleryl-CoA dehydrogenase, mitochondrial OS=Oryza sativa subsp. japonica GN=Os05g0125500 PE=2 SV=2 - [IVD_ORYSJ]	1.226		1.044		1.328		1.041	0.430767	0.922	0.393707	1.176	0.525062	1.003	0.974924	1.137	0.0273983	0.85155		1.0832		1.27203		0.752039		1.12644		0.755271		0.885687	0.163374	1.12968	0.918097	0.963497	0.415118	1.09222	0.168535	1.27549	0.218228	1.08785	0.33344	1.23319	0.00864956	0.852891	0.515291	0.966837	0.15254	1.1336	0.0221799
B7E4J4	Os05g0382600 protein OS=Oryza sativa subsp. japonica GN=Os05g0382600 PE=2 SV=1 - [B7E4J4_ORYSJ]	1.224	1.31e-07	1.576	3.19e-13	1.169	0.000381777	1.396	4.05e-11	1.494	2.71e-15	1.447	1.07e-09	1.218	0.000168465	1.604	5.13e-12	1.28758	6.11e-09	0.955065	0.515531	0.741751	4.34e-08	1.22059	6.75e-08	0.918147	1.18e-05	1.04192	0.321714	1.0702	0.0821369	1.03653	0.373659	0.872493	1.17e-06	1.149	0.0520296	0.968541	0.00753766	0.815261	1.61e-11	1.07363	0.487266	0.841742	4.31e-05	1.1085	0.00843508	1.31691	2.93e-08
Q6ZFI5	Os08g0502800 protein OS=Oryza sativa subsp. japonica GN=Os08g0502800 PE=4 SV=1 - [Q6ZFI5_ORYSJ]	1.222		1.572		3.791		0.985		1.106		1.081		1.223		0.927		1.28642		3.10229		2.41158		0.905074		0.687659		0.322606		1.12284		1.09746		1.24162		0.941117		0.977396		1.10579		0.838156		1.13136		0.857539		0.757972
B9F144	Os02g0618250 protein OS=Oryza sativa subsp. japonica GN=Os02g0618250 PE=4 SV=1 - [B9F144_ORYSJ]	1.222	0.666413	1.155	0.156217	1.296	0.101355	1.237	0.100554	1.674	0.00369367	1.416	0.00350866	0.98	0.981171	1.685	0.0265684	0.945172	0.168731	1.06056	0.083537	1.12208	0.916217	1.36989	0.0459202	1.22597	0.85619	0.756173	0.0103571	1.35327	0.00854295	1.1447	0.000531545	0.792239	0.0417404	1.36217	0.102255	0.845878	0.10665	0.585424	0.00244643	1.00657	0.127961	0.69209	0.000756111	1.18997	0.804467	1.71939	0.0161242
A0A0P0VED8	Os02g0131100 protein (Fragment) OS=Oryza sativa subsp. japonica GN=Os02g0131100 PE=4 SV=1 - [A0A0P0VED8_ORYSJ]	1.222	0.0419683	0.762	0.0516309	1.127	0.215787	0.854	0.12574	0.83	0.156238	0.95	0.625309	1.324	0.0319373	0.717	0.0319445	0.623568	0.0042098	0.922259	0.0539525	1.479	0.00622997	0.679214	0.0206976	1.24672	0.0935994	1.1748	0.00103834	0.971897	0.62682	1.11241	0.323034	1.55035	0.00411987	0.839578	0.011509	1.14458	0.296791	1.59518	0.0160877	0.863855	0.190756	1.39368	0.0368087	0.754737	0.072723	0.541541	0.00168421
Q6H7I9	ATP-dependent Clp protease proteolytic subunit OS=Oryza sativa subsp. japonica GN=Os02g0634500 PE=2 SV=1 - [Q6H7I9_ORYSJ]	1.221	0.0297369	1.438	0.000782973	3.652	3.6e-09	1.786	2.62e-06	1.239	0.364336	1.76	3.24e-06	1.572	0.00010206	1.443	0.0193531	1.17772	0.0557055	2.99099	1.03e-08	2.53964	3.15e-08	1.01474	0.0286126	1.22392	1.1e-06	0.430449	4.46e-08	0.693729	1.45e-08	0.985442	0.673246	0.880179	0.00154002	0.807951	0.000319772	1.4205	8.27e-08	1.26877	1.6e-08	1.16465	0.0175303	0.893182	0.00194326	0.819886	0.000327049	0.917939	0.0453662
A0A0N7KMW0	Os07g0129200 protein (Fragment) OS=Oryza sativa subsp. japonica GN=Os07g0129200 PE=3 SV=1 - [A0A0N7KMW0_ORYSJ]	1.221	0.310603	1.133	0.212602	1.38	0.0182426	0.8	0.0893523	0.924	0.559743	1.101	0.762552	1.472	0.000734352	3.599	0.000932079	0.927928	0.655028	1.13022	0.0307729	1.21801	0.0448107	0.756757	0.00839596	0.971756	0.0291082	1.06667	0.165162	1.155	0.167879	1.37625	0.0388545	1.84	2.8e-05	4.49875	0.000434751	1.19156	0.332095	1.59307	8.62e-05	3.89502	0.000698342	1.33697	0.000417745	3.26885	0.000992233	2.44497	0.0049027
Q84QV5	Os08g0525700 protein OS=Oryza sativa subsp. japonica GN=OJ1191_A10.120 PE=4 SV=1 - [Q84QV5_ORYSJ]	1.22	5.32e-05	0.99	0.824658	1.033	0.131888	1.035	0.341034	1.137	0.0276231	0.971	0.555945	1.025	0.958298	0.979	0.691238	0.811475	4.49e-06	0.846721	0.000612622	1.04343	0.0354366	0.931967	0.432338	0.980808	0.426067	0.992256	0.994882	1.09855	0.207671	0.938164	0.184847	0.990338	0.63084	0.945894	0.227269	0.854002	0.0161984	0.901495	0.195897	0.861038	0.0188152	1.05561	0.724131	1.00824	0.837586	0.955122	0.806065
Q5ZA31	Os06g0300800 protein OS=Oryza sativa subsp. japonica GN=P0501G08.38-2 PE=4 SV=1 - [Q5ZA31_ORYSJ]	1.22	0.293783	1.011	0.979555	1.232	0.323965	0.839	0.0119936	0.95	0.302708	0.878	0.0888012	0.916	0.14927	0.922	0.0604386	0.828689	0.363263	1.00984	0.730937	1.2186	0.35283	0.778689	0.110972	0.868447	0.116657	0.743506	0.929304	1.1323	0.018022	1.04648	0.313701	1.09178	0.259329	1.09893	0.911246	0.924211	0.264362	0.964211	0.43275	0.970526	0.151963	1.04328	0.829476	1.05011	0.560384	1.00655	0.469675
Q8LJK2	Pectinesterase OS=Oryza sativa subsp. japonica GN=Os01g0880300 PE=4 SV=1 - [Q8LJK2_ORYSJ]	1.22	0.0128684	1.014	0.619244	1.115	0.0270822	0.991	0.726689	1.106	0.0633415	1.054	0.676607	1.124	0.172897	1.141	0.00714475	0.831148	0.0158098	0.913934	0.717506	1.09961	0.0364439	0.906557	0.4621	1.03945	0.849147	1.00807	0.209831	1.11604	0.0975006	1.06357	0.977151	1.13421	0.280328	1.15136	0.00977899	0.952984	0.0450901	1.01627	0.279403	1.03165	0.0482047	1.06641	0.178633	1.08254	0.00725466	1.01512	0.0199194
A0A0P0XEB3	Os08g0266300 protein OS=Oryza sativa subsp. japonica GN=Os08g0266300 PE=4 SV=1 - [A0A0P0XEB3_ORYSJ]	1.219	1.16e-06	1.26	2.19e-08	1.219	2.12e-07	0.948	0.370665	0.98	0.366277	1.109	0.0805078	1.246	0.0144399	0.71	0.00164468	1.03363	0.293805	1	0.92684	0.96746	0.285825	0.803938	0.840981	0.880159	0.75529	1.02215	0.0170461	1.03376	0.125481	1.16983	0.0303183	1.31435	0.00744886	0.748945	0.0465264	1.13163	0.450725	1.27143	0.123439	0.72449	0.000608019	1.12353	0.342581	0.640216	5.52e-05	0.569823	1.45e-05
Q84SD6	NADH dehydrogenase [ubiquinone] iron-sulfur protein 6, mitochondrial OS=Oryza sativa subsp. japonica GN=P0577B11.122 PE=2 SV=1 - [Q84SD6_ORYSJ]	1.217	9.81e-09	1.34	4.68e-12	1.107	5.83e-05	1.093	0.0415342	1.135	0.0185604	1.021	0.203394	1.204	0.000184878	1.18	0.00496984	1.10107	0.000420458	0.909614	0.000959048	0.826119	2.72e-08	0.932621	0.107563	0.76194	0.000879764	1.08762	0.00201195	1.03843	0.776446	0.934126	0.849351	1.10156	0.0143058	1.0796	0.258761	0.899559	0.693021	1.06079	0.0218323	1.03965	0.363372	1.17924	0.0304522	1.15573	0.296687	0.980066	0.151837
Q6ETY0	Vacuolar protein sorting-associated protein 29 OS=Oryza sativa subsp. japonica GN=Os02g0265400 PE=2 SV=1 - [Q6ETY0_ORYSJ]	1.217	3.56e-05	1.203	0.000277598	1.069	0.0548808	1.07	0.544122	1.356	0.000777582	1.111	0.257089	1.026	0.188812	1.273	0.000275857	0.988496	0.791298	0.878389	0.000143492	0.888612	0.00176851	1.11422	0.322249	0.923525	0.0351036	0.959775	0.932105	1.26729	0.0063158	1.03832	0.628248	0.958879	0.639519	1.18972	0.00203712	0.819322	0.0176116	0.756637	0.00644402	0.938791	0.469783	0.923492	0.920186	1.14581	0.00543986	1.24074	0.00189273
Q5W6H1	Os05g0350500 protein OS=Oryza sativa subsp. japonica GN=Os05g0350500 PE=2 SV=1 - [Q5W6H1_ORYSJ]	1.217	5.94e-09	1.269	1.79e-11	1.34	2.66e-12	1.492	3.76e-06	1.89	2.08e-09	1.505	1.58e-07	0.982	0.754468	1.866	2.69e-12	1.04273	0.00621706	1.10107	0.000158583	1.05595	0.159265	1.553	1.71e-07	1.18597	0.265591	0.732836	3.9e-10	1.26676	4.72e-05	1.00871	0.0365456	0.658177	4.18e-06	1.25067	3.57e-09	0.796296	0.0125416	0.519577	1.91e-09	0.987302	0.0268521	0.652492	1.6e-07	1.23987	5.39e-06	1.9002	1.72e-12
Q10NP6	Os03g0263500 protein OS=Oryza sativa subsp. japonica GN=Os03g0263500 PE=2 SV=1 - [Q10NP6_ORYSJ]	1.217	0.0415573	1.745	0.00318755	2.005	0.00869863	1.069	0.483889	1.489	0.000263477	1.336	0.00402428	1.039	0.854416	1.23	0.106121	1.43385	0.00151504	1.64749	0.012072	1.149	0.0887964	1.2235	9.88e-05	0.765616	0.773958	0.518204	0.00252829	1.39289	0.00342906	1.24977	0.0211782	0.971936	0.391354	1.15061	0.448338	0.897246	0.410934	0.697784	0.000135618	0.826058	0.00234151	0.777695	0.0027864	0.920659	0.0326047	1.18383	0.0718043
A0A0P0XQK1	Os09g0544400 protein OS=Oryza sativa subsp. japonica GN=Os09g0544400 PE=4 SV=1 - [A0A0P0XQK1_ORYSJ]	1.217	0.051038	1.222	0.0925254	0.813	0.731953	1.188	0.0178037	1.201	0.0642212	0.976	0.709769	1.126	0.450469	0.964	0.428148	1.00411	0.610961	0.668036	0.0118733	0.665303	0.0244587	0.986853	0.88901	0.798691	0.301448	1.38499	0.33131	1.01094	0.978398	0.821549	0.0849393	0.947811	0.358723	0.811448	0.341996	0.812656	0.162098	0.937552	0.434171	0.802664	0.423444	1.15369	0.668866	0.987705	0.652391	0.856128	0.994112
Q53NP8	Dirigent protein OS=Oryza sativa subsp. japonica GN=Os11g0178800 PE=2 SV=1 - [Q53NP8_ORYSJ]	1.216	0.127103	0.965	0.353029	0.944	0.22376	0.9	0.0227893	0.898	0.0712178	0.916	0.00284275	1.224	0.000142172	1.039	0.200249	0.793586	0.013267	0.776316	0.00783082	0.978238	0.661616	0.738487	0.000628265	0.949223	0.0122798	1.29661	0.000559159	0.997778	0.62248	1.01778	0.438708	1.36	2.86e-06	1.15444	0.00990557	1.02004	0.208452	1.36303	7.42e-06	1.15702	0.021785	1.33624	6.09e-07	1.13428	0.00253258	0.848856	0.0276703
Q0DJC3	Os05g0301700 protein OS=Oryza sativa subsp. japonica GN=Os05g0301700 PE=2 SV=1 - [Q0DJC3_ORYSJ]	1.215	0.0393462	1.245	0.0294413	1.22	0.0802361	1.263	0.000572076	1.131	0.0879724	1.268	0.00993841	1.302	5.11e-05	1.077	0.0752565	1.02469	0.372192	1.00412	0.606506	0.97992	0.249292	0.930864	0.0618123	1.01847	0.743454	1.06721	0.0187667	0.895487	0.014702	1.00396	0.620489	1.03088	0.359403	0.852732	0.0375308	1.12113	0.10228	1.15119	0.00167453	0.952255	0.759301	1.02681	0.221275	0.849369	0.175691	0.827189	0.0055525
A0A0P0X6J3	Os07g0498800 protein (Fragment) OS=Oryza sativa subsp. japonica GN=Os07g0498800 PE=4 SV=1 - [A0A0P0X6J3_ORYSJ]	1.215	0.436776	1.024	0.840215	1.275	0.467997	0.883	0.205421	1.165	0.149071	0.976	0.878152	1.038	0.857282	1.023	0.973918	0.842798	0.590427	1.04938	0.869425	1.24512	0.563742	0.958848	0.645883	0.953125	0.530205	0.814118	0.4425	1.31937	0.030154	1.10532	0.230747	1.17554	0.245851	1.15855	0.202115	0.837768	0.314928	0.890987	0.106526	0.878112	0.126744	1.06352	0.770717	1.04816	0.855583	0.985549	0.876503
Q33E23	Glutamate dehydrogenase 2, mitochondrial OS=Oryza sativa subsp. japonica GN=GDH2 PE=2 SV=1 - [DHE2_ORYSJ]	1.214	0.0215622	1.09	0.359892	1.344	0.0103016	1.032	0.42163	0.883	0.846958	0.952	0.886571	1.892	0.0434119	1.037	0.405355	0.897858	0.148743	1.10708	0.129727	1.23303	0.0314225	0.727348	0.048178	0.873394	0.439965	1.40774	0.321824	0.85562	0.368548	0.922481	0.468659	1.83333	0.106691	1.00484	0.920295	1.07814	0.991114	2.1427	0.0406411	1.17441	0.349818	1.98739	0.0562375	1.08929	0.479116	0.548097	0.0864547
Q2R0I1	Dirigent protein OS=Oryza sativa subsp. japonica GN=Os11g0644700 PE=3 SV=1 - [Q2R0I1_ORYSJ]	1.214	0.0118789	1.126	0.0529814	0.969	0.976856	1.5	0.00188718	1.078	0.060371	1.5	0.00157637	1.405	0.000212495	1.988	0.000641685	0.927512	0.0794969	0.798188	0.00996314	0.860568	0.0379663	0.887974	0.0148484	1.33215	0.112991	1.44995	0.0713835	0.718667	0.00445492	1	0.613956	0.936667	0.0300803	1.32533	0.00486783	1.39147	0.00421109	1.30334	0.0039972	1.84416	0.00118574	0.936667	0.0314591	1.32533	0.00407697	1.41495	0.00174163
Q7EYE4	Os08g0161800 protein OS=Oryza sativa subsp. japonica GN=P0577B11.124 PE=2 SV=1 - [Q7EYE4_ORYSJ]	1.213		1.245		1.356		1.188		1.75		1.258		1.21		1.523		1.02638		1.11789		1.08916		1.4427		1.01044		0.89233		1.47306		1.05892		1.01852		1.28199		0.718857		0.691429		0.870286		0.961844		1.21065		1.25868	GO:0009058;GO:0008152;GO:0008150;
Q6ITC5	Cell death-related protein OS=Oryza sativa subsp. japonica GN=A2 PE=2 SV=1 - [Q6ITC5_ORYSJ]	1.213	2.75e-15	1.027	0.389903	1.21	9.89e-13	1.195	2.63e-07	1.469	1.13e-11	1.211	1.29e-06	1.205	2.48e-05	1.302	1.37e-10	0.846661	3.41e-16	0.997527	0.854278	1.17819	5.83e-13	1.21105	0.40918	1.17916	0.00124426	0.995868	6.41e-05	1.22929	6.37e-05	1.01339	0.978129	1.00837	0.413233	1.08954	0.00332363	0.82437	0.000146536	0.820286	2.54e-05	0.886317	0.125243	0.995045	0.468103	1.07514	0.00639448	1.0805	0.00109586
Q0J0C4	Os09g0517000 protein OS=Oryza sativa subsp. japonica GN=Os09g0517000 PE=2 SV=1 - [Q0J0C4_ORYSJ]	1.213	0.000432046	1.683	6.7e-14	1.334	4.97e-08	1.262	0.0127714	1.867	2.51e-12	1.347	2.21e-05	1.009	0.0961567	1.175	0.0547685	1.38747	5.86e-11	1.09975	0.00196895	0.792632	1.87e-07	1.53916	1.22e-12	0.800357	9.68e-06	0.756372	0.0042645	1.4794	3.34e-09	1.06735	0.0533562	0.799525	0.402666	0.931062	0.503411	0.721478	1.17e-07	0.540439	5.28e-10	0.629352	3.98e-10	0.749072	0.00701275	0.872309	0.00891989	1.16452	0.843506
A0A0P0XQ11	Os09g0512800 protein OS=Oryza sativa subsp. japonica GN=Os09g0512800 PE=4 SV=1 - [A0A0P0XQ11_ORYSJ]	1.213	0.0223038	1.154	0.0562504	1.106	0.240647	0.961	0.787174	0.978	0.40945	1.265	0.560825	0.909	0.176294	1.004	0.780947	0.95136	0.710765	0.911789	0.486905	0.958406	0.695229	0.806265	0.856775	1.09619	0.17401	0.821881	0.597983	1.01769	0.789931	1.31634	0.489155	0.94589	0.360388	1.04475	0.926371	1.29346	0.357296	0.929448	0.29934	1.02658	0.485117	0.718577	0.204449	0.793676	0.475314	1.10451	0.193907
Q7XPK1	Zinc finger CCCH domain-containing protein 31 OS=Oryza sativa subsp. japonica GN=Os04g0665700 PE=2 SV=1 - [C3H31_ORYSJ]	1.21	0.00258923	1.65	2.44e-05	1.352	2.91e-05	1.094	0.180525	1.523	2.54e-09	1.401	0.000170261	1.151	0.0376457	1.218	0.000790316	1.36364	0.00163922	1.11736	0.0421507	0.819394	0.0127963	1.25868	1.78e-06	0.849091	0.312104	0.851331	0.00600461	1.39214	1.8e-06	1.28062	0.0033681	1.0521	0.623453	1.11335	0.0376105	0.919895	0.101149	0.755745	3.5e-07	0.799737	0.000118152	0.821556	0.00430368	0.869379	0.108389	1.05821	0.0572434
Q9XEA6	Cysteine synthase OS=Oryza sativa subsp. japonica GN=RCS1 PE=2 SV=2 - [CYSK1_ORYSJ]	1.21	1.34e-23	1.219	8.09e-27	1.29	9.75e-29	1.429	3.05e-14	0.804	2.95e-08	1.204	9.56e-06	1.251	7.06e-07	1.075	0.0268239	1.00744	0.192151	1.06612	1.97e-07	1.05824	1.31e-05	0.664463	4.22e-26	0.987695	0.59272	0.969767	0.524492	0.562631	6.53e-21	0.842547	1.76e-06	0.875437	0.0211257	0.752274	2.62e-07	1.49751	1.29e-14	1.55597	6.75e-13	1.33706	6.88e-08	1.03904	0.0442562	0.892857	0.206752	0.859313	0.00572129
B9FSC8	Putative 12-oxophytodienoate reductase 11 OS=Oryza sativa subsp. japonica GN=OPR11 PE=2 SV=1 - [OPR11_ORYSJ]	1.21	0.0551431	1.238	0.0040929	0.953	0.3435	0.934	0.813016	0.804	0.000218	0.919	0.465294	1.246	0.000107499	1.102	0.0433708	1.02314	0.035308	0.787603	0.000767717	0.76979	2.33e-05	0.664463	7.2e-08	0.742326	0.00101804	1.30745	2.27e-06	0.860814	0.00199621	0.98394	0.412237	1.33405	0.00204019	1.17987	0.122667	1.14303	0.00201864	1.54975	4.71e-10	1.37065	6.52e-06	1.35582	1.84e-05	1.19913	0.0114223	0.88443	0.090264
Q7F1H3	Blue copper-binding protein-like OS=Oryza sativa subsp. japonica GN=OJ1118_G09.114 PE=2 SV=1 - [Q7F1H3_ORYSJ]	1.21	2.41e-12	1.22	2.8e-12	1.092	0.000474777	1.058	0.509844	1.081	0.0211723	0.958	0.41218	1.053	0.0180415	1.131	0.00139264	1.00826	0.698917	0.902479	0.00234371	0.895082	0.00131954	0.893388	0.181903	0.785246	0.717638	0.964286	0.283611	1.02174	0.0971699	0.905482	0.54291	0.995274	0.102604	1.069	0.00614377	0.886216	0.954401	0.974098	0.814737	1.04625	0.121305	1.09916	0.898284	1.18058	0.544859	1.07407	0.0706934
Q6K1W6	Os09g0258600 protein OS=Oryza sativa subsp. japonica GN=Os09g0258600 PE=2 SV=1 - [Q6K1W6_ORYSJ]	1.209	0.0199629	2.392	4.8e-05	0.836	0.150085	0.848	0.366908	3.598	9.72e-06	1.03	0.962687	0.809	0.512334	1.318	0.0789929	1.97849	8.26e-05	0.691481	0.000937006	0.349498	2.14e-05	2.97601	0.000640465	0.430602	2.57e-06	0.967703	0.761783	4.24292	5.81e-06	1.21462	0.371929	0.954009	0.844318	1.55425	0.0115502	0.28627	8.8e-06	0.224847	7.53e-06	0.366315	1.66e-05	0.785437	0.524663	1.27961	0.0528166	1.62917	0.0311115
Q7XCS3	Cys/Met metabolism PLP-dependent enzyme family protein, expressed OS=Oryza sativa subsp. japonica GN=Os10g0517500 PE=2 SV=1 - [Q7XCS3_ORYSJ]	1.209	0.0116722	2.154	1.44e-06	2.25	4.73e-07	0.933	0.778728	1.157	0.162065	1.338	4.04e-05	2.458	1.04e-08	0.717	0.0489836	1.78164	2.66e-05	1.86104	5.05e-06	1.04457	0.0988619	0.956989	0.719641	0.62117	5.46e-05	1.09244	0.0141651	1.24009	0.141502	1.43408	0.000221936	2.63451	2.01e-08	0.768489	0.143562	1.15644	0.00289649	2.12446	5.09e-08	0.619706	0.00207499	1.83707	4e-07	0.535874	1.72e-07	0.291701	1.28e-09
Q10F16	Ferredoxin OS=Oryza sativa subsp. japonica GN=Os03g0685000 PE=2 SV=1 - [Q10F16_ORYSJ]	1.209	0.00643632	1.016	0.226645	1.106	0.19153	0.89	0.0642172	0.788	0.000422047	0.857	0.00616337	0.719	4.5e-05	0.839	0.0576023	0.840364	0.0141421	0.914806	0.0571151	1.08858	0.758623	0.651778	0.0014644	0.843504	0.326679	0.65009	0.00671989	0.885393	0.00542147	0.962921	0.159325	0.807865	0.000211784	0.942697	0.573762	1.08756	0.0629545	0.912437	0.0152519	1.06472	0.127403	0.838973	0.00113314	0.978996	0.666013	1.1669	0.0124585
Q6ZKI0	Os08g0139200 protein OS=Oryza sativa subsp. japonica GN=Os08g0139200 PE=2 SV=1 - [Q6ZKI0_ORYSJ]	1.209	3.07e-08	1.286	1.54e-06	1.087	0.00216365	1.085	0.401213	0.915	0.724564	0.726	0.0621062	0.956	0.355593	0.923	0.635784	1.06369	0.280254	0.89909	4.28e-06	0.845257	0.00048463	0.756824	0.0498405	0.564541	0.000380247	0.879485	0.783334	0.843318	0.146426	0.669124	0.00937632	0.881106	0.0509554	0.850691	0.115086	0.793443	0.029733	1.04481	0.327685	1.00874	0.835626	1.3168	0.102038	1.27135	0.0355763	0.965481	0.414699
A0A0P0WLW0	Acyl carrier protein OS=Oryza sativa subsp. japonica GN=Os05g0377000 PE=3 SV=1 - [A0A0P0WLW0_ORYSJ]	1.209	1.13e-05	1.18	0.00170479	1.177	0.0018977	1.047	0.595425	1.133	0.151308	1.062	0.477725	1.133	0.18397	0.901	0.398704	0.976013	0.267743	0.973532	0.0253331	0.997458	0.505294	0.937138	0.670252	0.9	0.61177	0.962617	0.303156	1.08214	0.493416	1.01433	0.988255	1.08214	0.55228	0.860554	0.282069	0.937335	0.310496	1	0.809524	0.795234	0.0871819	1.06685	0.390133	0.848399	0.201784	0.795234	0.0999567
Q7XMK5	OSJNBb0039L24.13 protein OS=Oryza sativa subsp. japonica GN=Os04g0533300 PE=2 SV=1 - [Q7XMK5_ORYSJ]	1.208	4.39e-40	1.856	1.21e-153	1.341	1.3e-65	1.295	1.1e-53	1.786	8.78e-131	1.313	2.84e-45	1.287	4.25e-40	1.249	1.3e-36	1.53642	2.49e-93	1.1101	0.0011282	0.722522	1.08e-91	1.47848	9.98e-82	0.707435	3.8e-73	0.959732	0.0314904	1.37915	1.1e-70	1.0139	0.998282	0.993822	0.00246584	0.964479	8.05e-07	0.735162	2.19e-63	0.720605	7.01e-81	0.699328	4e-91	0.980198	0.00651149	0.951257	1.14e-05	0.970474	0.0772364
Q7XR19	60S ribosomal protein L6 OS=Oryza sativa subsp. japonica GN=Os04g0473400 PE=2 SV=2 - [Q7XR19_ORYSJ]	1.208	0.0914264	1.624	0.0743392	1.08	0.532763	1.234	0.602788	4.083	0.0242864	1.464	0.471701	0.916	0.344199	2.144	0.105566	1.34437	0.131165	0.89404	0.303097	0.665025	0.105005	3.37997	0.0872575	0.901478	0.0479597	0.848148	0.00663272	3.30875	0.0351274	1.18639	0.952214	0.742301	0.129359	1.73744	0.250898	0.35856	0.0245478	0.224345	0.00849257	0.525104	0.0480883	0.625683	0.00875558	1.46448	0.0462801	2.34061	8.02e-05
Q6YYV8	Os08g0562500 protein OS=Oryza sativa subsp. japonica GN=Os08g0562500 PE=2 SV=1 - [Q6YYV8_ORYSJ]	1.207	1.03e-09	1.158	5.43e-08	1.032	0.0127461	0.904	0.332961	1.334	9.92e-09	1.014	0.359027	1.06	0.274472	1.015	0.99734	0.959403	0.453419	0.855012	4.31e-05	0.891192	0.000157886	1.10522	1.1e-06	0.875648	0.00301212	1.02713	0.963255	1.47566	8.69e-09	1.12168	0.0993047	1.17257	0.0645464	1.12279	0.353875	0.76012	4.35e-07	0.794603	8.52e-08	0.76087	2.19e-08	1.04536	0.987994	1.00099	0.386118	0.957547	0.310768
B7FAF1	Os03g0222600 protein OS=Oryza sativa subsp. japonica GN=Os03g0222600 PE=2 SV=1 - [B7FAF1_ORYSJ]	1.207	0.000316332	1.576	1.02e-06	1.4	0.000130326	0.984	0.775397	1.073	0.327222	1.001	0.945128	1.674	0.0223952	0.89	0.166439	1.30572	0.000856162	1.1599	0.298073	0.888325	0.0135315	0.888981	0.680739	0.635152	0.00158327	1.19571	0.00720241	1.09045	0.292077	1.01728	0.738946	1.70122	0.0229439	0.904472	0.308826	0.932898	0.360714	1.56011	0.0458625	0.82945	0.0738167	1.67233	0.0235656	0.889111	0.162437	0.531661	0.0124937
Q9FR35	Peroxiredoxin-2C OS=Oryza sativa subsp. japonica GN=PRXIIC PE=1 SV=1 - [PRX2C_ORYSJ]	1.206	5.15e-20	1.285	7.78e-31	1.047	0.000756745	0.998	0.33083	1.064	0.0330412	0.95	0.769662	1.23	0.000303739	1.052	0.00418189	1.06551	0.000598397	0.868159	2.49e-05	0.814786	4.78e-11	0.882255	0.41619	0.7393	6.71e-08	1.17479	0.000183886	1.06613	0.203123	0.951904	0.602957	1.23246	0.00605287	1.05411	0.113505	0.892857	0.106254	1.15602	0.169056	0.988722	0.920663	1.29474	0.00320121	1.10737	0.0532072	0.855285	0.0732281
Q69U53	MAP3K-like protein OS=Oryza sativa subsp. japonica GN=Os08g0103500 PE=2 SV=1 - [Q69U53_ORYSJ]	1.206	7.13e-11	1.027	0.105685	0.818	4.28e-07	0.73	0.00413643	0.832	0.000772119	0.863	0.00112605	1.26	0.0263935	0.986	0.485247	0.851575	3.6e-10	0.678275	1.36e-13	0.796495	2.03e-08	0.689884	1.15e-08	0.840312	0.000828141	1.54034	2.07e-06	1.13973	0.123384	1.18219	0.161289	1.72603	0.00104744	1.35068	0.011797	1.03726	0.801681	1.51442	0.00126492	1.1851	0.0234247	1.46002	0.00119013	1.14253	0.0209034	0.78254	0.0218617
A0A0P0WVX8	Os06g0326500 protein (Fragment) OS=Oryza sativa subsp. japonica GN=Os06g0326500 PE=4 SV=1 - [A0A0P0WVX8_ORYSJ]	1.205	0.111356	1.184	0.23061	1.336	0.0446747	1.335		1.773		1.693		1.669		1.858		0.982573	0.825186	1.10871	0.0802859	1.12838	0.227374	1.47137		1.4299		1.24925		1.32809		1.26816		1.25019		1.39176		0.954879		0.941342		1.04794		0.985824		1.09746		1.11324
Q7XI22	Os07g0186400 protein OS=Oryza sativa subsp. japonica GN=Os07g0186400 PE=4 SV=1 - [Q7XI22_ORYSJ]	1.203	0.0009326	1.801	2.25e-06	1.562	1.84e-05	1.379	0.000572555	1.943	1.71e-06	1.538	3.43e-05	1.183	0.0943019	1.642	0.000325128	1.49709	0.00115274	1.29842	0.14047	0.867296	0.00334067	1.61513	0.000150587	0.85397	0.00129389	0.757362	0.0452639	1.40899	5.86e-05	1.1153	0.112609	0.857868	0.304476	1.19072	0.169846	0.791559	0.00016897	0.608852	0.000179428	0.845085	0.00104285	0.769181	0.0752143	1.06762	0.709711	1.388	0.0791199
Q6L4U9	Os05g0498400 protein OS=Oryza sativa subsp. japonica GN=Os05g0498400 PE=2 SV=1 - [Q6L4U9_ORYSJ]	1.203	1.31e-06	1.71	8.21e-27	1.617	3.22e-16	1.119	0.542254	1.024	0.933095	1.278	0.21256	1.665	0.0850196	1.101	0.634729	1.42145	1.17e-13	1.34414	9.52e-07	0.945614	0.0104525	0.851205	0.406354	0.747368	0.00413027	1.02968	0.0825777	0.915103	0.394212	1.14209	0.30915	1.48794	0.0942073	0.983914	0.886172	1.24805	0.0449611	1.62598	0.0495589	1.0752	0.541466	1.30282	0.126135	0.861502	0.302692	0.661261	0.0961729
Q5N8I8	Os01g0700000 protein OS=Oryza sativa subsp. japonica GN=Os01g0700000 PE=2 SV=1 - [Q5N8I8_ORYSJ]	1.202	9.62e-05	0.993	0.822914	1.038	0.194071	0.637	0.113685	1.133	0.945104	0.973	0.95698	1.062	0.1603	0.966	0.841992	0.826123	0.000171035	0.863561	0.00124272	1.04532	0.281507	0.942596	0.160378	0.979859	0.558828	1.02312	0.00938778	1.77865	0.111431	1.52747	0.153147	1.66719	0.0174832	1.51648	0.0900267	0.858782	0.910932	0.937335	0.205683	0.852604	0.902443	1.09147	0.223662	0.992806	0.822411	0.909605	0.228967
Q10NB4	Clathrin assembly protein, putative, expressed OS=Oryza sativa subsp. japonica GN=Os03g0275500 PE=2 SV=1 - [Q10NB4_ORYSJ]	1.202	0.107101	0.998	0.671868	1.268	0.499682	1.397	0.110301	1.06	0.96169	1.161	0.10552	0.91	0.0962887	1.123	0.456292	0.830283	0.0331465	1.05491	0.576615	1.27054	0.307504	0.881864	0.870624	1.16333	0.0412645	0.717666	0.277997	0.758769	0.149908	0.831067	0.73528	0.651396	0.0167418	0.803865	0.207764	1.09528	0.130396	0.858491	0.192878	1.05943	0.591315	0.783807	0.0264862	0.96727	0.175687	1.23407	0.0102472
P0DKK9	40S ribosomal protein S10-2 OS=Oryza sativa subsp. japonica GN=RPS10-2 PE=2 SV=1 - [RS10B_ORYSJ]	1.201	1.37e-05	1.523	2.85e-08	1.138	0.00195952	1.263	1.25e-06	1.741	2.65e-09	1.334	7.62e-07	0.99	0.633835	1.629	2.75e-09	1.26811	0.000135197	0.947544	0.513738	0.747209	0.000172846	1.44963	0.000298714	0.875903	0.0823634	0.869947	0.000401272	1.37846	0.0222869	1.05622	0.808288	0.783848	5.08e-06	1.28979	0.00133006	0.766226	0.0399917	0.568639	1.57e-08	0.935669	0.157495	0.742129	3.13e-06	1.22114	0.00240987	1.64545	7.15e-09
Q6K9T9	Metallo-beta-lactamase-like OS=Oryza sativa subsp. japonica GN=OJ1124_D06.11-1 PE=2 SV=1 - [Q6K9T9_ORYSJ]	1.199	0.385862	1.198	0.487308	1.189	0.415192	0.824		0.922		1.072		0.993		0.619		0.999166	0.984326	0.99166	0.820275	0.992487	0.927628	0.768974		0.894825		0.835156		1.11893		1.30097		1.2051		0.751214		1.16269		1.07701		0.671367		0.926306		0.577425		0.623364
Q10LV9	Eukaryotic translation initiation factor 2 beta subunit, putative, expressed OS=Oryza sativa subsp. japonica GN=Os03g0333300 PE=2 SV=1 - [Q10LV9_ORYSJ]	1.198	0.000106208	1.399	3.37e-08	1.326	1.16e-05	1.356	7.65e-05	2.135	2.47e-14	1.48	2.95e-06	1.119	0.860939	1.599	2.92e-08	1.16778	2.17e-05	1.10684	0.0320009	0.94782	0.0120565	1.78214	2.51e-11	1.0579	0.0201046	0.843891	6.17e-08	1.57448	1.07e-11	1.09145	0.0830165	0.825221	5.19e-06	1.1792	0.00102978	0.693208	7.64e-09	0.524122	2.6e-16	0.748946	4.32e-07	0.756081	2.2e-07	1.08041	0.115601	1.42895	9.69e-10
Q10L32	Peptide methionine sulfoxide reductase B5 OS=Oryza sativa subsp. japonica GN=MSRB5 PE=2 SV=1 - [MSRB5_ORYSJ]	1.197	1.98e-10	1.304	1.36e-11	1.062	0.0137541	0.971	0.241005	0.965	0.384983	0.901	0.00465142	1.195	0.000195352	0.782	7.07e-06	1.08939	0.00721523	0.887218	3.64e-09	0.814417	1.75e-10	0.806182	0.0114738	0.690951	2.81e-06	1.12524	7.69e-11	0.993821	0.733928	0.927909	0.00769224	1.23069	1.49e-05	0.805355	5.91e-07	0.933679	0.108414	1.23834	0.00137447	0.810363	0.00323503	1.3263	1.91e-05	0.867925	0.0212463	0.654393	9.75e-08
Q10M12	Ricin B-like lectin R40C1 OS=Oryza sativa subsp. japonica GN=R40C1 PE=1 SV=1 - [40C1_ORYSJ]	1.197	4.09e-07	1.729	5.85e-34	1.269	8.36e-14	1.036	0.792465	1.468	7.63e-41	1.146	1.36e-12	1.119	3.59e-06	1.097	8.71e-07	1.44444	1.96e-31	1.06015	1.82e-07	0.73395	2.59e-06	1.2264	5.27e-35	0.662811	4.86e-18	0.881797	0.000635023	1.41699	1.56e-28	1.10618	7.02e-07	1.08012	0.00118793	1.05888	0.00098105	0.780654	3.83e-21	0.762262	3.3e-24	0.747275	1.35e-26	0.97644	0.0450231	0.957243	0.021501	0.98034	0.899048
Q0JEQ2	Probable L-ascorbate peroxidase 3 OS=Oryza sativa subsp. japonica GN=APX3 PE=3 SV=1 - [APX3_ORYSJ]	1.196	0.000993195	1.137	0.00419102	1.063	0.0456624	1.051	0.14479	1.008	0.232999	0.944	0.743205	1.113	0.237466	1.147	0.185659	0.950669	0.570655	0.888796	0.000507907	0.934916	0.0209312	0.842809	0.0920406	0.830255	0.139831	1.04704	0.207768	0.959087	0.35278	0.898192	0.264574	1.05899	0.522714	1.09134	0.480395	0.936508	0.55881	1.10417	0.743113	1.1379	0.70412	1.17903	0.473372	1.21504	0.442592	1.03055	0.981905
P92683	Cytochrome c oxidase subunit Vb OS=Oryza sativa subsp. japonica GN=coxVb PE=2 SV=1 - [P92683_ORYSJ]	1.196	9.3e-17	1.274	1.3e-20	1.165	2.9e-09	0.991	0.266457	0.992	0.235773	1.055	0.104143	1.017	0.0612192	0.975	0.4879	1.06522	3.33e-05	0.97408	0.0395228	0.914443	4.53e-07	0.829431	0.481216	0.8281	0.0072165	0.872961	0.157495	1.00101	0.886076	1.06458	0.912493	1.02624	0.58193	0.983855	0.136241	1.06351	0.758244	1.0252	0.436709	0.982863	0.109295	0.963981	0.592286	0.924171	0.047136	0.958702	0.029139
Q6K4S7	Os02g0285300 protein OS=Oryza sativa subsp. japonica GN=Os02g0285300 PE=2 SV=1 - [Q6K4S7_ORYSJ]	1.196	1.67e-26	1.084	1.37e-08	1.232	3.6e-33	1.036	6.24e-06	1.528	7.3e-18	1.051	4.38e-05	1.326	1.02e-16	0.915	0.0651023	0.906355	6.54e-10	1.0301	0.000328014	1.13653	9.73e-18	1.27759	9.55e-06	0.969557	0.889721	1.0763	0.84927	1.4749	0.000200654	1.01448	0.412134	1.27992	0.00859045	0.883205	0.005247	0.687827	1.3e-06	0.867801	0.0925074	0.598822	1.6e-11	1.26166	0.000120093	0.870599	0.0304718	0.690045	1.34e-09
Q7G649	Expressed protein OS=Oryza sativa subsp. japonica GN=LOC_Os10g18340 PE=2 SV=1 - [Q7G649_ORYSJ]	1.196	1.93e-29	1.032	0.000427061	0.89	0.514472	0.865	2.41e-08	0.767	1.56e-19	0.917	0.484395	1.14	1.71e-10	0.703	5.65e-25	0.862876	1.95e-36	0.744147	2.07e-16	0.862403	0.0726261	0.641304	3.79e-51	0.888566	0.125381	1.2809	7.49e-16	0.886705	8.9e-06	1.06012	0.000117322	1.31792	1.62e-20	0.812717	4.12e-11	1.19557	9.24e-12	1.48631	3.85e-28	0.916558	0.00327494	1.24318	3.62e-10	0.76663	2.35e-16	0.616667	8.85e-32
Q0E3P3	Os02g0162000 protein OS=Oryza sativa subsp. japonica GN=Os02g0162000 PE=2 SV=1 - [Q0E3P3_ORYSJ]	1.196	0.160401	1.446	0.167688	1.174	0.274086	0.95	0.357882	1.17	0.0167526	1.059	0.333631	1.294	0.0104297	1.142	0.0589177	1.20903	0.321414	0.981605	0.820216	0.811895	0.317774	0.978261	0.250671	0.732365	0.253789	1.10221	0.150127	1.23158	0.0321152	1.11474	0.225661	1.36211	0.0170637	1.20211	0.0622471	0.905128	0.179095	1.10598	0.0842646	0.976068	0.651845	1.22191	0.0586149	1.07838	0.2962	0.882535	0.0989906
Q5VND6	Nucleosome assembly protein 1;1 OS=Oryza sativa subsp. japonica GN=NAP1;1 PE=2 SV=1 - [NAP1A_ORYSJ]	1.195	1.63e-13	1.196	3.63e-13	1.001	0.744166	0.907	0.0959526	1.384	8e-10	1.024	0.703775	1.156	0.000358501	1.155	1.22e-05	1.00084	0.375877	0.837657	5.58e-12	0.836957	5.3e-12	1.15816	0.0107029	0.856187	5.41e-08	1.15485	0.000107282	1.52591	2.18e-11	1.129	0.0749469	1.27453	9.56e-06	1.27343	1.39e-07	0.739884	1.13e-07	0.83526	0.0371273	0.834538	0.00315803	1.12891	0.00261243	1.12793	0.000512378	0.999135	0.797281
Q0J845	Os08g0137400 protein OS=Oryza sativa subsp. japonica GN=Os08g0137400 PE=2 SV=1 - [Q0J845_ORYSJ]	1.195	1.7e-10	1.327	4.72e-11	1.04	0.289086	0.912	0.52822	0.884	0.0358902	1.093	0.222661	1.059	0.178945	0.935	0.0353801	1.11046	8.56e-05	0.870293	8.51e-11	0.783723	8.4e-11	0.739749	6.29e-07	0.823662	0.0745797	1.01827	5.22e-05	0.969298	0.568733	1.19846	0.164578	1.16118	0.133085	1.02522	0.50098	1.23643	0.00444113	1.19796	0.00744134	1.05769	0.792442	0.968893	0.765313	0.855444	0.00474613	0.882908	0.00722603
Q75I94	Beta-glucosidase 8 OS=Oryza sativa subsp. japonica GN=BGLU8 PE=1 SV=1 - [BGL08_ORYSJ]	1.194	0.0105412	1.056	0.423186	1.057	0.840766	0.923		1.015		1.03		0.872		1.328		0.884422	0.165023	0.88526	0.147051	1.00095	0.693064	0.850084		0.975379		0.824976		1.09967		1.11593		0.944745		1.43879		1.01478		0.859113		1.30837		0.846602		1.28932		1.52294	GO:0071704;GO:0044238;GO:0005975;GO:0008152;GO:0008150;
Q9LX04	Os06g0104300 protein OS=Oryza sativa subsp. japonica GN=Os06g0104300 PE=2 SV=1 - [Q9LX04_ORYSJ]	1.193		0.968		0.947		1.122		1.176		0.997		1.101		1.092		0.8114		0.793797		0.978306		0.98575		1.02996		1.16262		1.04813		0.888592		0.981283		0.973262		0.847789		0.936224		0.928571		1.10431		1.09529		0.991826
Q8GVY2	60S ribosomal protein L38, putative, expressed OS=Oryza sativa subsp. japonica GN=OJ1612_A04.113 PE=2 SV=2 - [Q8GVY2_ORYSJ]	1.193	0.134028	1.595	0.0850546	0.854	0.333535	1.531		2.378		1.525		0.984		1.426		1.33697	0.141279	0.715842	0.0521562	0.535423	0.058319	1.99329		0.956113		1.15222		1.55323		0.996081		0.642717		0.931417		0.641295		0.413793		0.599664		0.645246		0.935082		1.44919	GO:0022607;GO:0034645;GO:0043933;GO:0044249;GO:0034641;GO:0006807;GO:0034622;GO:0071840;GO:0071826;GO:0044260;GO:0043043;GO:0016043;GO:0065003;GO:0071704;GO:0010467;GO:0022618;GO:0022613;GO:0044267;GO:1901576;GO:0009987;GO:0009058;GO:0009059;GO:0008150;GO:0008152;GO:1901564;GO:0043604;GO:0044238;GO:0044271;GO:0043603;GO:1901566;GO:0019538;GO:0044237;GO:0043170;GO:0044085;GO:0006518;GO:0006412;
Q6ZCC6	Os08g0112600 protein OS=Oryza sativa subsp. japonica GN=Os08g0112600 PE=4 SV=1 - [Q6ZCC6_ORYSJ]	1.193	0.00188707	1.397	0.00031224	1.556	1.69e-06	1.195	0.215076	1.121	0.404913	1.207	0.459666	1.111	0.974614	0.937	0.528069	1.171	0.0181806	1.30427	1.92e-05	1.11382	0.0280691	0.939648	0.011462	0.863994	0.706876	0.71401	0.00300554	0.938075	0.317509	1.01004	0.277449	0.929707	0.107781	0.7841	0.392509	1.07672	0.780417	0.991079	0.156746	0.835861	0.891189	0.920464	0.214119	0.776305	0.997943	0.843384	0.396909
Q5VS63	Os06g0106800 protein OS=Oryza sativa subsp. japonica GN=Os06g0106800 PE=3 SV=1 - [Q5VS63_ORYSJ]	1.193	0.525884	0.955	0.114561	0.888	0.129495	0.927	0.967095	0.957	0.661168	1.071	0.678854	1.043	0.99595	1.113	0.277805	0.800503	0.205452	0.744342	0.139399	0.929843	0.409468	0.802179	0.250086	1.12147	0.215822	1.17455	0.414975	1.03236	0.805191	1.15534	0.730412	1.12513	0.963235	1.20065	0.329093	1.11912	0.249108	1.08986	0.631535	1.16301	0.158631	0.973856	0.666164	1.03922	0.354722	1.06711	0.270302
Q6ZBZ8	Os08g0459300 protein OS=Oryza sativa subsp. japonica GN=Os08g0459300 PE=2 SV=1 - [Q6ZBZ8_ORYSJ]	1.192	5.65e-05	1.168	7.94e-07	1.055	0.0386887	0.876	0.213985	1.174	3.56e-05	0.964	0.884184	0.926	0.0182903	0.94	0.178982	0.979866	0.664949	0.885067	0.0070019	0.903253	0.00141055	0.984899	0.00729681	0.825342	0.244175	0.877725	0.177586	1.34018	0.000695375	1.10046	0.291598	1.05708	0.761211	1.07306	0.783976	0.821124	0.00052312	0.788756	5.24e-07	0.800681	2.76e-05	0.960581	0.0621898	0.975104	0.301732	1.01512	0.426439
Q2QP55	Expressed protein OS=Oryza sativa subsp. japonica GN=Os12g0541400 PE=2 SV=1 - [Q2QP55_ORYSJ]	1.191	0.002924	1.258	0.0174771	0.979	0.583265	0.69		1.146		0.782		2.599		0.752		1.05626	0.572348	0.821998	0.00761938	0.778219	0.0397254	0.962217		0.621622		2.65475		1.66087		1.13333		3.76667		1.08986		0.682373		2.26789		0.656195		3.32353		0.961637		0.289342
Q94E65	Os01g0172800 protein OS=Oryza sativa subsp. japonica GN=Os01g0172800 PE=2 SV=1 - [Q94E65_ORYSJ]	1.19	0.0204167	1.064	0.13304	0.923	0.201681	0.904		1.187		0.621		1.254		1.009		0.894118	0.0274546	0.77563	0.0173275	0.867481	0.0567356	0.997479		0.583647		1.35861		1.31305		0.686947		1.38717		1.11615		0.523168		1.05644		0.850042		2.01932		1.6248		0.804625
Q650Y5	Os09g0564000 protein OS=Oryza sativa subsp. japonica GN=Os09g0564000 PE=3 SV=1 - [Q650Y5_ORYSJ]	1.19	0.0113932	0.786	0.00606672	0.823	0.0201058	0.962	0.917827	0.768	0.14767	0.922	0.404348	1.01	0.564179	1.294	0.0317542	0.660504	0.000210631	0.691597	0.000792089	1.04707	0.88309	0.645378	0.00833185	1.17303	0.638367	1.22722	0.0321346	0.798337	0.172668	0.95842	0.455331	1.0499	0.486518	1.34511	0.0278718	1.20052	0.58606	1.3151	0.036595	1.6849	0.00514352	1.09544	0.160766	1.40347	0.0128034	1.28119	0.0477844
A0A0N7KIR1	Os04g0270100 protein (Fragment) OS=Oryza sativa subsp. japonica GN=Os04g0270100 PE=4 SV=1 - [A0A0N7KIR1_ORYSJ]	1.19	0.038922	1.058	0.627406	0.884	0.501475	1.085	0.179863	1.001	0.397095	1.015	0.438152	0.745	0.000131483	1.096	0.136334	0.889076	0.104362	0.742857	0.0787699	0.835539	0.413277	0.841176	0.196201	0.959357	0.533036	0.84276	0.375117	0.922581	0.0687464	0.935484	0.0931456	0.686636	0.000177611	1.01014	0.915839	1.01399	0.823656	0.744256	0.000320507	1.09491	0.0376481	0.73399	0.00405569	1.0798	0.071238	1.47114	4.9e-05
O64437	Inositol-3-phosphate synthase OS=Oryza sativa subsp. japonica GN=INO1 PE=2 SV=2 - [INO1_ORYSJ]	1.189		1.395		2.437		0.937	0.178325	1.001	0.737715	1.397	0.0231609	1.949	0.000156318	0.56	0.000866643	1.17325		2.04962		1.74695		0.841884		1.00143		0.799754		1.0683	0.269486	1.49093	0.0111872	2.08004	8.89e-05	0.597652	0.00107306	1.3956	0.0442465	1.94705	0.000365828	0.559441	0.0026709	1.39513	0.0128842	0.400859	0.000994045	0.287327	3.06e-05
Q9AS12	Peroxidase OS=Oryza sativa subsp. japonica GN=prx16 PE=3 SV=1 - [Q9AS12_ORYSJ]	1.189	2.47e-06	0.973	0.581433	0.865	9.82e-06	0.612	6.07e-08	0.963	0.29806	0.787	3.65e-07	1.232	2.72e-05	0.72	0.00179758	0.818335	6.16e-06	0.727502	9.56e-12	0.889003	0.000630294	0.809924	0.00279715	0.808839	0.000836915	1.42428	1.36e-13	1.57353	2.21e-07	1.28595	0.00157347	2.01307	2.51e-11	1.17647	0.0120304	0.817238	2.3e-06	1.27934	7.86e-07	0.747664	0.00719025	1.56544	2.11e-12	0.914867	0.880513	0.584416	3.73e-07
Q5U1Q2	Peroxidase OS=Oryza sativa subsp. japonica GN=prx41 PE=2 SV=1 - [Q5U1Q2_ORYSJ]	1.189	3.19e-14	1.199	6.23e-15	0.958	0.147615	0.998	0.439817	0.942	0.246659	1.032	0.214506	1.326	6.57e-08	0.918	0.0607548	1.00841	0.350001	0.805719	4.24e-15	0.798999	9e-16	0.792262	1.5e-10	0.860717	0.00022243	1.38413	4.3e-11	0.943888	0.959567	1.03407	0.106671	1.32866	1.94e-07	0.91984	0.576251	1.09554	0.0349671	1.40764	9.05e-09	0.974522	0.478304	1.28488	4.9e-06	0.889535	0.00827737	0.692308	3.42e-09
Q67G20	Actin OS=Oryza sativa subsp. japonica GN=Act PE=2 SV=1 - [Q67G20_ORYSJ]	1.189	3.18e-08	0.68	7.49e-09	1.069	0.541936	0.909	0.784662	0.942	0.319686	0.948	0.754589	0.866	0.278367	0.928	0.726979	0.571909	7.83e-15	0.899075	0.00116789	1.57206	2.6e-06	0.792262	0.000608925	1.39412	1.39e-05	0.810103	0.339213	1.0363	0.143184	1.0429	0.973876	0.952695	0.113695	1.0209	0.495511	1.00637	0.112255	0.919321	0.915804	0.985138	0.495336	0.913502	0.0852828	0.978903	0.457265	1.07159	0.435973
Q2QUF6	Isoflavone reductase, putative, expressed OS=Oryza sativa subsp. japonica GN=LOC_Os12g16410 PE=4 SV=1 - [Q2QUF6_ORYSJ]	1.189	2.41e-06	1.049	0.142213	1.015	0.062093	1.329	0.00968043	1.119	0.600495	0.923	0.620514	0.936	0.688872	1.349	0.0254772	0.882254	0.000109487	0.853659	9.41e-05	0.967588	0.735616	0.941127	0.00291481	0.879886	0.735979	0.922167	0.0980401	0.841986	0.00591268	0.694507	0.16127	0.704289	0.000385385	1.01505	0.83379	0.824844	0.853943	0.836461	0.236008	1.20554	0.029594	1.01408	0.426711	1.46154	0.176255	1.44124	0.00554474
Q0E0Z4	Os02g0510100 protein (Fragment) OS=Oryza sativa subsp. japonica GN=Os02g0510100 PE=4 SV=1 - [Q0E0Z4_ORYSJ]	1.188	0.0240664	1.119	0.00888677	1.172	0.00517915	0.96	0.455916	1.235	0.00397391	1.097	0.0266259	1.368	0.0014205	0.902	0.941474	0.941919	0.468791	0.986532	0.932251	1.04736	0.299299	1.03956	0.462212	0.98034	0.291171	1.16724	0.0486635	1.28646	0.00926468	1.14271	0.0516017	1.425	0.00355077	0.939583	0.75003	0.888259	0.0493937	1.10769	0.154854	0.730364	0.0565497	1.24704	0.00988182	0.822242	0.266992	0.659357	0.0216981
P46466	26S protease regulatory subunit 4 homolog OS=Oryza sativa subsp. japonica GN=TBP2 PE=2 SV=2 - [PRS4_ORYSJ]	1.187	0.0504102	1.282	0.000462954	1.239	0.00388345	1.177	0.00159353	1.507	1.05e-13	1.217	4.44e-07	1.069	0.0274541	1.401	7.39e-12	1.08003	0.0817047	1.04381	0.240116	0.966459	0.615662	1.26959	0.000481683	0.949298	0.0354472	0.862793	4.74e-05	1.28037	9.05e-08	1.03398	0.175258	0.908241	0.0644942	1.19031	2.61e-05	0.807565	3.51e-07	0.709356	3.9e-12	0.929662	0.0280168	0.878389	0.000124668	1.15119	0.000215933	1.31057	6.06e-10
Q69RL1	Os07g0468100 protein OS=Oryza sativa subsp. japonica GN=Os07g0468100 PE=2 SV=1 - [Q69RL1_ORYSJ]	1.187	0.0920682	1.058	0.191685	1.179	0.167576	1.552	0.00220781	1.017	0.469178	1.353	0.0120499	1.266	0.0278487	1.121	0.287274	0.891323	0.717634	0.99326	0.873784	1.11437	0.834669	0.856782	0.521266	1.27883	0.701202	1.07379	0.619946	0.655284	0.0548988	0.871778	0.0700463	0.815722	0.0777656	0.722294	0.00555696	1.33038	0.237139	1.24484	0.309255	1.10226	0.868896	0.935698	0.802551	0.828529	0.0413907	0.885466	0.0868791
Q84M34	Cytochrome b-c1 complex subunit 7 OS=Oryza sativa subsp. japonica GN=LOC_Os03g59220 PE=2 SV=1 - [Q84M34_ORYSJ]	1.187	0.00409293	1.823	8.03e-08	1.292	0.00241584	1.571	0.00158055	1.98	3.57e-11	1.379	2.35e-06	1.382	0.00191374	1.487	1.2e-06	1.5358	6.46e-06	1.08846	0.400471	0.708722	0.000239997	1.66807	1.17e-05	0.756445	0.00232351	1.06966	0.277138	1.26034	0.00482335	0.877785	0.573469	0.879694	0.322136	0.946531	0.40512	0.696465	0.00164909	0.69798	4.03e-06	0.75101	0.00589642	1.00218	0.0422236	1.07832	0.705844	1.07598	0.0205124
Q0D5W6	Protein translation factor SUI1 homolog OS=Oryza sativa subsp. japonica GN=GOS2 PE=3 SV=1 - [SUI1_ORYSJ]	1.186	0.0443213	1.746	2.14e-12	1.665	3.83e-09	1	0.472808	1.287	3.45e-10	1.454	1.68e-10	1.567	1.28e-19	0.953	0.322781	1.47218	9.19e-12	1.40388	5e-08	0.953608	0.749304	1.08516	3.8e-07	0.832761	0.0114678	0.941141	0.368803	1.287	6.13e-08	1.454	1.32e-08	1.567	3e-16	0.953	0.102598	1.12976	0.269017	1.21756	2.84e-05	0.740482	4.45e-13	1.07772	0.00839304	0.655433	8.94e-13	0.608168	6.25e-24
Q8L4E7	SAP-like protein BP-73 OS=Oryza sativa subsp. japonica GN=BP-73 PE=1 SV=1 - [BP73_ORYSJ]	1.185	0.00849098	1.511	2.51e-08	1.19	0.000751278	1.402	3.42e-05	1.84	1.17e-08	1.336	0.00276311	1.014	0.226469	1.816	6.61e-05	1.27511	4.29e-05	1.00422	0.681999	0.787558	2.23e-05	1.55274	1.72e-06	0.884183	0.00445877	0.852101	5.35e-05	1.31241	3.64e-05	0.952924	0.362879	0.723252	1.82e-05	1.29529	0.0424456	0.726087	0.000268109	0.551087	2.14e-08	0.986957	0.273206	0.758982	0.000918569	1.35928	0.0225357	1.79093	3.45e-05
Q67UK9	Os06g0232600 protein OS=Oryza sativa subsp. japonica GN=Os06g0232600 PE=2 SV=1 - [Q67UK9_ORYSJ]	1.183	4.34e-07	1.235	2.27e-10	1.711	5.04e-20	1.477	0.0252763	1.236	0.202412	1.423	0.00424243	1.329	0.00203269	0.994	0.268166	1.04396	0.00437024	1.44632	6.29e-16	1.38543	2.44e-12	1.0448	0.920611	1.15223	0.0177484	0.776739	0.0565984	0.836831	0.243723	0.963439	0.755686	0.899797	0.6234	0.672986	0.132569	1.15129	0.0988914	1.07524	0.0622256	0.804207	0.754134	0.933942	0.83983	0.698524	0.0369755	0.747931	0.0200215
Q6ZJ05	Probable uridine nucleosidase 1 OS=Oryza sativa subsp. japonica GN=URH1 PE=2 SV=1 - [URH1_ORYSJ]	1.182	0.0349724	1.249	0.101519	1.271	0.0171717	0.937	0.284864	0.979	0.804922	0.951	0.684477	1.205	0.0121734	0.901	0.0279553	1.05668	0.609965	1.0753	0.181757	1.01761	0.712557	0.828257	0.769668	0.761409	0.509464	0.948072	0.219131	1.04482	0.305409	1.01494	0.561368	1.28602	0.00810238	0.96158	0.722491	0.971399	0.761129	1.23085	0.00566668	0.920327	0.0138142	1.26709	0.0202301	0.947424	0.258937	0.747718	0.000547248
Q67WU6	Purple acid phosphatase OS=Oryza sativa subsp. japonica GN=Os06g0643900 PE=3 SV=1 - [Q67WU6_ORYSJ]	1.182	0.0639693	1.061	0.681305	1.253	0.370374	0.885	0.956593	0.982	0.479502	0.847	0.370045	0.848	0.110791	1.357	0.188585	0.897631	0.0852841	1.06007	0.0985712	1.18096	0.60799	0.830795	0.342449	0.798303	0.27232	0.676776	0.874486	1.1096	0.359551	0.957062	0.289893	0.958192	0.0466396	1.53333	0.15136	0.862525	0.68739	0.863544	0.159039	1.38187	0.0754365	1.00118	0.448645	1.60213	0.0645083	1.60024	0.0263097
Q6ZGM0	Os02g0117100 protein OS=Oryza sativa subsp. japonica GN=Os02g0117100 PE=4 SV=1 - [Q6ZGM0_ORYSJ]	1.181		1.043		1.003		1.495	0.000128578	1.025	0.909643	1.375	0.00275186	1.263	0.186038	0.946	0.593215	0.88315		0.84928		0.961649		0.867909		1.31831		1.25922		0.685619	0.00091902	0.919732	0.583084	0.844816	0.0082644	0.632776	0.000372082	1.34146	0.00664532	1.2322	0.27803	0.922927	0.595055	0.918545	0.0395942	0.688	0.00323177	0.74901	0.132084
Q8GSE8	Os07g0162500 protein OS=Oryza sativa subsp. japonica GN=OJ1714_H10.152 PE=2 SV=1 - [Q8GSE8_ORYSJ]	1.18	0.00024501	0.96	0.836796	1.028	0.28885	1.014	0.747932	0.995	0.953983	0.967	0.496915	1.051	0.754627	0.934	0.633249	0.813559	0.000389595	0.871186	0.0298973	1.07083	0.363081	0.84322	0.115998	1.00729	0.725246	1.02237	0.569059	0.981262	0.768684	0.953649	0.566565	1.03649	0.907869	0.921105	0.573433	0.971859	0.741494	1.05628	0.755863	0.938693	0.699266	1.08687	0.636043	0.965874	0.832942	0.888677	0.602075
Q9FU80	Os01g0143300 protein OS=Oryza sativa subsp. japonica GN=Os01g0143300 PE=4 SV=1 - [Q9FU80_ORYSJ]	1.18	3.64e-08	1.154	7.74e-05	1.061	0.256307	0.92		1.06		1.092		1.049		1.093		0.977966	0.0452434	0.899153	6.84e-06	0.919411	0.00347145	0.898305		0.946274		0.98869		1.15217		1.18696		1.14022		1.18804		1.03019		0.989623		1.03113		0.960623		1.00092		1.04194
Q656V1	Peptidylprolyl isomerase OS=Oryza sativa subsp. japonica GN=Os01g0564300 PE=2 SV=1 - [Q656V1_ORYSJ]	1.178	0.0182943	1.133	0.0532483	0.638	0.00400398	0.968	0.626263	1.121	0.135828	0.659	0.00100069	0.911	0.19364	1.802	0.013052	0.9618	0.324571	0.541596	0.00304596	0.563107	0.00537858	0.951613	0.273311	0.581642	0.00123411	1.4279	0.289812	1.15806	0.144676	0.680785	0.0199074	0.941116	0.390977	1.86157	0.013003	0.587868	0.00452329	0.812667	0.0688515	1.60749	0.025007	1.3824	0.156852	2.73445	0.0050785	1.97805	0.0102626
Q7G754	Hsp20/alpha crystallin family protein, expressed OS=Oryza sativa subsp. japonica GN=Os10g0159700 PE=2 SV=1 - [Q7G754_ORYSJ]	1.177	0.00408612	1.289	0.634135	1.089	0.117728	1.088	0.500677	1.495	0.0682353	1.237	0.145642	1.314	0.0737123	1.329	0.293747	1.09516	0.522922	0.925234	0.552789	0.844841	0.737119	1.27018	0.141548	0.959659	0.929107	1.20661	0.929265	1.37408	0.111735	1.13695	0.349645	1.20772	0.179585	1.22151	0.42849	0.827425	0.172103	0.87893	0.218523	0.888963	0.63773	1.06225	0.432597	1.07437	0.682647	1.01142	0.843256
Q8H8U5	Protein IN2-1 homolog B OS=Oryza sativa subsp. japonica GN=GSTZ5 PE=2 SV=1 - [IN21B_ORYSJ]	1.176	1.54e-10	1.183	7e-13	1.248	2.96e-14	1.182	3.36e-06	1.213	6.02e-09	1.326	1.98e-06	1.378	1.2e-09	1.078	0.0341797	1.00595	0.522636	1.06122	0.000114351	1.05495	0.000203269	1.03146	0.548667	1.12088	0.0534864	1.10417	0.902986	1.02623	0.713786	1.12183	0.0451974	1.16582	0.0293011	0.912014	0.0101485	1.09316	0.0169035	1.13603	0.00274145	0.888706	0.0036734	1.03922	0.627875	0.812971	0.000359628	0.782293	1.57e-05
Q94E63	Os01g0173100 protein OS=Oryza sativa subsp. japonica GN=Os01g0173100 PE=2 SV=1 - [Q94E63_ORYSJ]	1.176	1.63e-07	1.097	0.00127948	1.138	0.00393515	0.935	0.655233	1.09	0.449082	1.077	0.829263	1.321	0.0250284	1.117	0.499477	0.932823	0.000544556	0.967687	0.0384415	1.03737	0.566788	0.926871	0.0295563	0.981768	0.0434889	1.16081	0.031851	1.16578	0.793192	1.15187	0.690629	1.41283	0.0689496	1.19465	0.848198	0.988073	0.397501	1.21193	0.0665669	1.02477	0.941756	1.22656	0.0018105	1.03714	0.470005	0.845572	0.066668
P25776	Oryzain alpha chain OS=Oryza sativa subsp. japonica GN=Os04g0650000 PE=1 SV=2 - [ORYA_ORYSJ]	1.175	1.95e-15	0.992	0.388458	1.059	0.0470321	0.764	3.16e-07	1.099	0.00277401	1.044	0.475818	1.452	9.39e-12	1.358	7.91e-08	0.844255	1.01e-12	0.901277	8.91e-08	1.06754	0.216165	0.935319	5.19e-11	1.05242	0.0085674	1.3711	5.82e-10	1.43848	1.87e-11	1.36649	1.45e-07	1.90052	3.62e-16	1.77749	2.38e-12	0.949955	0.0450577	1.3212	1.03e-09	1.23567	6.96e-06	1.3908	1.43e-10	1.30077	5.44e-07	0.935262	0.374935
Q5VRG3	Proteasome subunit alpha type-4-2 OS=Oryza sativa subsp. japonica GN=Os06g0167600 PE=2 SV=1 - [PSA4B_ORYSJ]	1.175	0.000146128	1.137	0.00724096	1.239	0.000224651	1.198	0.165277	1	0.342721	1.238	0.508124	1.261	0.201824	1.032	0.478661	0.96766	0.0792947	1.05447	0.12891	1.08971	0.0183051	0.851064	0.00140945	1.08883	0.381065	1.01776	0.781453	0.834725	0.0482167	1.03339	0.747644	1.05259	0.789825	0.861436	0.0929885	1.238	0.283522	1.261	0.0947326	1.032	0.929811	1.01858	0.629908	0.833603	0.313073	0.818398	0.123289
P28757	Superoxide dismutase [Cu-Zn] 2 OS=Oryza sativa subsp. japonica GN=SODCC2 PE=1 SV=2 - [SODC2_ORYSJ]	1.175	0.000119712	1.377	1.91e-06	0.921	0.128788	0.551	0.00123142	1.029	0.925896	0.894	0.143546	1.35	0.0160605	1.284	0.370763	1.17191	0.00422079	0.78383	0.00124251	0.668845	2.26e-05	0.875745	0.210997	0.649237	9.12e-05	1.4658	0.000143587	1.86751	0.000344316	1.6225	0.0439111	2.45009	3.16e-06	2.33031	0.000187383	0.868805	0.120312	1.31195	0.00768655	1.24781	0.285082	1.51007	0.000521057	1.43624	0.0266865	0.951111	0.11231
Q6K4D9	Os09g0363700 protein OS=Oryza sativa subsp. japonica GN=Os09g0363700 PE=2 SV=1 - [Q6K4D9_ORYSJ]	1.175	2.69e-07	1.405	2.33e-19	1.041	0.331864	0.909	0.0457933	1.239	4.46e-09	1.031	0.49064	1.219	2.73e-06	1.025	0.239778	1.19574	2.4e-12	0.885957	0.000236342	0.740925	3.45e-15	1.05447	1.41e-07	0.733808	4.88e-12	1.17099	2.66e-07	1.36304	2.38e-10	1.13421	0.0125143	1.34103	5.37e-08	1.12761	0.0135837	0.832123	6.66e-08	0.983858	0.0840188	0.82728	0.000363097	1.18235	3.15e-05	0.99418	0.483019	0.840853	0.0118831
Q75HX0	Actin OS=Oryza sativa subsp. japonica GN=Os05g0438800 PE=2 SV=1 - [Q75HX0_ORYSJ]	1.175	0.00134738	0.85	0.000767982	0.852	0.000634406	1.082	0.3988	0.908	0.606307	1.023	0.784709	1.385	0.227175	1.102	0.253542	0.723404	2.81e-05	0.725106	1.87e-05	1.00235	0.270017	0.772766	0.00584397	1.20353	0.286881	1.62559	0.022337	0.839187	0.362434	0.945471	0.573294	1.28004	0.342011	1.01848	0.931807	1.12665	0.539855	1.52533	0.208383	1.21366	0.311543	1.35386	0.258902	1.07722	0.453111	0.795668	0.340752
Q69SU2	Os02g0554100 protein OS=Oryza sativa subsp. japonica GN=Os02g0554100 PE=2 SV=1 - [Q69SU2_ORYSJ]	1.174	0.0157138	1.023	0.581788	0.976	0.756846	0.843		0.929		0.867		0.908		0.902		0.87138	0.0740012	0.831346	0.00914974	0.954057	0.437192	0.791312		0.847507		0.930328		1.10202		1.02847		1.07711		1.06999		0.933262		0.977395		0.970936		1.04729		1.04037		0.993392	GO:0009628;GO:0009314;GO:0050896;GO:0009411;GO:0008150;GO:0009416;GO:0010224;
Q6ERD5	Os09g0397700 protein OS=Oryza sativa subsp. japonica GN=Os09g0397700 PE=2 SV=1 - [Q6ERD5_ORYSJ]	1.173	3.12e-06	1.24	2.89e-06	1.106	0.0056486	0.873	0.030012	0.819	0.00735567	0.983	0.680507	1.066	0.146536	0.709	0.000167369	1.05712	0.068751	0.942882	0.0801394	0.891935	0.00629114	0.69821	0.018033	0.792742	0.408451	0.963834	0.00161421	0.938144	0.911636	1.126	0.0829574	1.22108	0.00459382	0.812142	0.0799589	1.20024	0.0430879	1.30159	0.0006914	0.86569	0.0300277	1.08444	0.119925	0.721261	0.000948472	0.665103	3.18e-05
Q0J9B4	Os04g0662800 protein OS=Oryza sativa subsp. japonica GN=Os04g0662800 PE=4 SV=1 - [Q0J9B4_ORYSJ]	1.172	0.0138602	1.136	0.0121011	1.08	0.143743	1.142	0.0120747	1.333	3.92e-05	1.133	0.0143418	0.949	0.245358	1.391	0.000585126	0.969283	0.562365	0.921502	0.0957068	0.950704	0.141163	1.13737	0.0684982	0.997359	0.243389	0.878704	0.0111208	1.16725	0.029009	0.992119	0.419306	0.830998	0.00435438	1.21804	0.0232539	0.849962	0.00229713	0.711928	9.95e-06	1.04351	0.247272	0.837599	0.00340187	1.22771	0.00610104	1.46575	0.000312267
A0A0P0W4K0	Os03g0807700 protein (Fragment) OS=Oryza sativa subsp. japonica GN=Os03g0807700 PE=4 SV=1 - [A0A0P0W4K0_ORYSJ]	1.171	4.64e-06	1.191	8.47e-07	0.98	0.704186	0.901	0.0756265	1.209	0.0134041	0.737	0.0135597	1.078	0.587348	0.97	0.425148	1.01708	0.48071	0.836892	3.75e-05	0.822838	9.19e-06	1.03245	0.00148094	0.618808	1.15e-06	1.1	0.0626582	1.34184	0.00477888	0.81798	0.127274	1.19645	0.066925	1.07658	0.122408	0.609595	0.00222501	0.891646	0.0391663	0.802316	0.00606813	1.46269	0.0146536	1.31615	0.0168027	0.899814	0.269757
Q2R1K5	Os11g0602200 protein OS=Oryza sativa subsp. japonica GN=Os11g0602200 PE=2 SV=1 - [Q2R1K5_ORYSJ]	1.17		1.341		1.5		0.923		1.034		0.992		1.063		0.767		1.14615		1.28205		1.11857		0.883761		0.739746		0.708667		1.12026		1.07476		1.15168		0.830986		0.959381		1.02805		0.741779		1.07157		0.773185		0.721543
Q40648	Probable voltage-gated potassium channel subunit beta OS=Oryza sativa subsp. japonica GN=KOB1 PE=1 SV=2 - [KCAB_ORYSJ]	1.169	0.000318782	1.005	0.637102	1.301	6.96e-06	1.152	0.32549	1.154	0.0241096	1.102	0.0121075	1.177	0.0476684	1.265	0.00736328	0.859709	8.19e-05	1.11292	0.00272928	1.29453	2.15e-06	0.987169	0.197542	1.09652	0.0113662	0.904689	0.117397	1.00174	0.41379	0.956597	0.267279	1.0217	0.314359	1.09809	0.0655099	0.954939	0.621018	1.01993	0.629601	1.09619	0.113578	1.06806	0.864719	1.14791	0.186551	1.07477	0.330489
Q10N30	Os03g0284400 protein OS=Oryza sativa subsp. japonica GN=LOC_Os03g17580 PE=2 SV=1 - [Q10N30_ORYSJ]	1.169	1.5e-05	1.228	1.53e-06	1.38	9.86e-10	1.488	0.00493819	0.741	0.00798108	1.237	0.0293194	3.02	5.29e-05	0.455	0.00660438	1.05047	0.00690169	1.1805	1.08e-06	1.12378	0.00946104	0.633875	8.47e-10	1.00733	0.0176684	2.18841	1.68e-08	0.497984	0.000164508	0.831317	0.0721029	2.02957	0.000125824	0.30578	0.000602571	1.66937	0.000504043	4.07557	1.55e-05	0.614035	0.0521172	2.44139	8.19e-05	0.367825	0.00132537	0.150662	3.53e-05
A0A0P0VTB1	Os03g0157600 protein OS=Oryza sativa subsp. japonica GN=Os03g0157600 PE=3 SV=1 - [A0A0P0VTB1_ORYSJ]	1.169	0.00295956	1.16	0.00340266	0.79	4.47e-06	0.827	0.00574792	0.968	0.382064	0.761	0.0585274	1.167	0.0248136	0.888	0.0440647	0.992301	0.698665	0.675791	6.9e-06	0.681034	1.45e-05	0.828058	0.0528841	0.656034	0.0237482	1.47722	5.44e-06	1.1705	0.0277398	0.920193	0.813103	1.41112	0.000143553	1.07376	0.824668	0.786157	0.156609	1.20558	0.00542208	0.917355	0.128547	1.53351	0.00279526	1.16689	0.982126	0.760925	0.00181237
Q5Z9H9	Peptidyl-prolyl cis-trans isomerase OS=Oryza sativa subsp. japonica GN=P0655A07.5-1 PE=2 SV=1 - [Q5Z9H9_ORYSJ]	1.168	1.5e-09	1.389	2.94e-23	1.15	5.09e-12	1.145	0.00121209	1.664	1.56e-26	1.182	1.81e-07	1.143	4.94e-07	1.527	1.24e-14	1.18921	1.26e-10	0.984589	0.278772	0.827934	6.22e-09	1.42466	4.92e-14	0.850972	3.64e-13	0.993913	0.000734502	1.45328	3.99e-18	1.03231	0.152355	0.998253	0.260607	1.33362	1.47e-07	0.710337	4.41e-18	0.686899	3.86e-19	0.917668	1.87e-05	0.967005	0.680907	1.29188	2.2e-06	1.33596	4.48e-07
Q69S39	Cytochrome b6-f complex iron-sulfur subunit, chloroplastic OS=Oryza sativa subsp. japonica GN=petC PE=1 SV=1 - [UCRIA_ORYSJ]	1.167	2.14e-14	1.786	6.19e-52	1.248	4.52e-20	1.207	7.6e-06	1.233	8.07e-07	1.693	2.05e-10	0.939	0.903027	0.641	1.97e-08	1.53042	4.52e-45	1.06941	1.84e-05	0.698768	7.45e-33	1.05656	1.48e-13	0.947928	0.00809634	0.752404	0.188149	1.02154	0.700864	1.40265	2.05e-05	0.777962	0.0212896	0.531069	4.38e-13	1.37307	4.26e-05	0.761557	0.0112259	0.51987	6.42e-14	0.554637	8.51e-07	0.378618	3.48e-15	0.682641	0.000596799
Q6ZD29	Os08g0374000 protein OS=Oryza sativa subsp. japonica GN=Os08g0374000 PE=2 SV=1 - [Q6ZD29_ORYSJ]	1.166	1.12e-09	1.029	0.20396	0.77	8.54e-09	0.747	5.23e-05	0.923	0.260159	0.775	2.35e-05	1.024	0.172847	1.301	1.31e-06	0.882504	5.69e-07	0.660377	1.91e-16	0.748299	1.23e-09	0.791595	2.25e-05	0.753158	6.42e-06	1.32987	0.000273442	1.23561	0.000860661	1.03748	0.934899	1.37082	0.00545067	1.74163	5.35e-13	0.839653	0.000421578	1.10943	0.724668	1.40953	1.29e-08	1.32129	0.00332505	1.67871	1.88e-13	1.27051	1.61e-08
Q60EJ0	Os05g0501700 protein OS=Oryza sativa subsp. japonica GN=Os05g0501700 PE=2 SV=1 - [Q60EJ0_ORYSJ]	1.166	4.39e-07	1.202	1.41e-06	0.94	0.781756	0.791	0.00238901	0.964	0.697696	0.91	0.0147472	1.001	0.270895	0.918	0.137956	1.03087	0.182174	0.806175	0.000131564	0.78203	4.05e-05	0.826758	0.398964	0.757072	0.000402748	1.06489	0.00147625	1.21871	0.00396956	1.15044	0.641914	1.26549	0.00134574	1.16056	0.0865325	0.943983	0.0246599	1.03838	0.164531	0.952282	0.227175	1.1	0.00526275	1.00879	0.248635	0.917083	0.0352847
Q84UR8	Cold shock domain protein 2 OS=Oryza sativa subsp. japonica GN=P0582D05.112 PE=2 SV=1 - [Q84UR8_ORYSJ]	1.165	0.308259	1.084	0.112005	1.128	0.000997406	0.79	3.51e-07	0.996	0.44238	1.149	1.08e-06	1.055	0.0761548	0.974	0.661757	0.930472	0.728401	0.96824	0.00634906	1.04059	0.0081619	0.854936	0.0197458	1.05996	3.49e-07	0.935284	0.0338632	1.26076	1.42e-09	1.45443	1.11e-15	1.33544	1.03e-11	1.23291	7.64e-06	1.15361	1.84e-06	1.05924	0.233947	0.977912	0.23945	0.91819	2.7e-05	0.847694	8.19e-07	0.923223	0.0376284
Q6K638	Hydroxycinnamoyltransferase 2 OS=Oryza sativa subsp. japonica GN=HCT2 PE=2 SV=1 - [HCT2_ORYSJ]	1.165	0.0744303	1.199	0.0422208	1.208	0.0424392	0.822		0.974		1.244		1.945		0.493		1.02918	0.425375	1.03691	0.658164	1.00751	0.665886	0.836052		1.03753		1.6101		1.18491		1.51338		2.36618		0.599757		1.27721		1.99692		0.50616		1.5635		0.396302		0.25347
Q8S1U3	Os01g0937900 protein OS=Oryza sativa subsp. japonica GN=Os01g0937900 PE=4 SV=1 - [Q8S1U3_ORYSJ]	1.164	0.0478026	1.25	0.0517069	1.313	0.0131613	0.797	0.0678274	1.101	0.292893	0.837	0.0948218	0.849	0.523123	0.785	0.0368592	1.07388	0.234994	1.12801	0.00907133	1.0504	0.306832	0.945876	0.0247616	0.6696	0.135962	0.646611	0.475145	1.38143	0.0127097	1.05019	0.484931	1.06524	0.205984	0.984944	0.326234	0.760218	0.009701	0.771117	0.138846	0.712988	0.0119416	1.01434	0.346854	0.937873	0.146101	0.924617	0.0853307
Q7XRE7	OSJNBa0006M15.20 protein OS=Oryza sativa subsp. japonica GN=Os04g0456700 PE=2 SV=2 - [Q7XRE7_ORYSJ]	1.163	0.00710211	1.02	0.679986	0.939	0.415128	0.895	0.726412	0.987	0.810851	0.947	0.472784	1.088	0.990038	1.123	0.171451	0.877042	0.0239674	0.807395	0.0480375	0.920588	0.369272	0.848667	0.0704215	0.928431	0.484586	1.15868	0.838988	1.10279	0.826223	1.0581	0.657178	1.21564	0.875294	1.25475	0.504013	0.959473	0.525733	1.10233	0.961017	1.13779	0.251672	1.14889	0.637217	1.18585	0.997554	1.03217	0.565021
C7J6Y0	Os09g0482780 protein OS=Oryza sativa subsp. japonica GN=Os09g0482780 PE=4 SV=1 - [C7J6Y0_ORYSJ]	1.163	7.72e-11	0.959	0.0302388	0.688	2.54e-15	0.668	2.33e-10	0.789	2.12e-06	0.61	1.08e-12	1.127	0.608716	0.678	7.16e-10	0.824592	1.16e-12	0.591574	6.96e-21	0.717414	1.23e-12	0.678418	2.5e-11	0.636079	1.03e-10	1.63808	1.23e-12	1.18114	0.000328289	0.913174	0.0693725	1.68713	8e-10	1.01497	0.648326	0.773131	2.76e-07	1.42839	2.83e-06	0.859316	0.0013174	1.84754	6.99e-12	1.11148	0.0233832	0.601597	2.21e-09
Q6ZG90	ATP synthase OS=Oryza sativa subsp. japonica GN=Os02g0131300 PE=2 SV=1 - [Q6ZG90_ORYSJ]	1.162	5.82e-12	1.453	2.85e-51	1.552	5.07e-45	1.281	1.07e-19	2.012	1.4e-55	1.44	5.06e-26	1.222	8.41e-14	1.678	9.91e-43	1.25043	6.01e-35	1.33563	2.24e-30	1.06813	0.141737	1.7315	3.62e-50	0.991053	2.33e-17	0.787371	2.92e-25	1.57065	3.33e-38	1.12412	0.00909737	0.953942	0.0557434	1.30991	1.87e-21	0.715706	5.78e-33	0.607356	2.47e-40	0.833996	1.96e-09	0.848611	1.92e-05	1.16528	1.08e-15	1.37316	1.49e-24
Q7EZ93	Os08g0517300 protein OS=Oryza sativa subsp. japonica GN=P0686C03.151 PE=2 SV=1 - [Q7EZ93_ORYSJ]	1.161		1.72		1.782		1.184	0.149352	1.393	0.0607192	1.271	0.182685	1.27	0.340905	1.194	0.300284	1.48148		1.53488		1.03605		1.19983		0.738953		0.712682		1.17652	0.276841	1.07348	0.611603	1.07264	0.266944	1.00845	0.339921	0.912419	0.148568	0.911701	0.0832617	0.857143	0.0987009	0.999213	0.331544	0.939418	0.462352	0.940157	0.835776
Q7Y140	Calreticulin, putative, expressed OS=Oryza sativa subsp. japonica GN=Os03g0832200 PE=2 SV=1 - [Q7Y140_ORYSJ]	1.161	0.0401384	1.381	0.0577205	1.093	0.19635	0.869	0.310788	1.108	0.475807	0.93	0.507123	0.932	0.512149	1	0.996304	1.18949	0.159964	0.94143	0.342258	0.791455	0.114056	0.95435	0.29275	0.673425	0.103931	0.852699	0.994489	1.27503	0.123393	1.0702	0.266916	1.0725	0.492788	1.15075	0.0840538	0.83935	0.178936	0.841155	0.197439	0.902527	0.35961	1.00215	0.914017	1.07527	0.176656	1.07296	0.285442
Q6ZJD3	Patatin-like protein 2 OS=Oryza sativa subsp. japonica GN=PLP2 PE=3 SV=1 - [PLP2_ORYSJ]	1.16		0.936		0.867		1.153	0.0859347	1.044	0.930131	0.96	0.400065	0.941	0.972086	1.128	0.18374	0.806897		0.747414		0.926282		0.9		1.02564		1.08535		0.905464	0.295963	0.832611	0.0262946	0.816132	0.233475	0.978317	0.632211	0.91954	0.600816	0.901341	0.963251	1.08046	0.438405	0.980208	0.599418	1.175	0.0596074	1.19872	0.366806
Q6H8E4	ADP,ATP carrier protein OS=Oryza sativa subsp. japonica GN=Os02g0208100 PE=2 SV=1 - [Q6H8E4_ORYSJ]	1.16	0.286282	1.052	0.631765	0.945	0.641137	1.348	2.51e-05	1.408	0.000179882	1.164	0.0144385	0.967	0.401146	1.425	0.000935408	0.906897	0.343345	0.814655	0.156153	0.898289	0.273753	1.21379	0.523342	1.10646	0.833162	1.02328	0.125524	1.04451	0.923321	0.863501	0.0047053	0.717359	6.35e-06	1.05712	0.790433	0.826705	0.0117038	0.68679	6.99e-05	1.01207	0.760736	0.830756	0.00404658	1.22423	0.0375935	1.47363	0.000421561
Q6EUS1	Peroxidase OS=Oryza sativa subsp. japonica GN=prx27 PE=2 SV=1 - [Q6EUS1_ORYSJ]	1.16	8.96e-12	1.064	6.11e-05	0.691	3.07e-12	0.72	8.73e-10	0.843	0.000893655	0.741	2.47e-08	1.05	0.393385	0.714	2.25e-07	0.917241	1.66e-05	0.59569	2.96e-23	0.649436	1.2e-18	0.726724	8.39e-05	0.696429	3.01e-13	1.51954	5.32e-13	1.17083	1.15e-05	1.02917	0.905337	1.45833	2.32e-09	0.991667	0.0603882	0.879004	7.27e-05	1.24555	0.000518863	0.846975	0.00360698	1.417	2.94e-08	0.963563	0.0769275	0.68	3.52e-07
P0C0L1	Probable L-ascorbate peroxidase 6, chloroplastic OS=Oryza sativa subsp. japonica GN=APX6 PE=2 SV=1 - [APX6_ORYSJ]	1.159	0.000221994	1.074	0.00214784	1.104	0.00738282	1.02	0.873283	1.185	0.0060169	1.193	0.010663	1.083	0.143475	1.162	0.0042299	0.926661	0.445204	0.952545	0.396288	1.02793	0.885851	1.02243	0.273263	1.1108	0.345625	0.980978	0.627167	1.16176	0.00387398	1.16961	0.00618111	1.06176	0.0968987	1.13922	0.00240716	1.00675	0.459132	0.913924	0.0652125	0.980591	0.743146	0.907795	0.161691	0.974015	0.627931	1.07295	0.068603
Q6H759	Copper chaperone homolog CCH OS=Oryza sativa subsp. japonica GN=P0476H10.30-1 PE=4 SV=1 - [Q6H759_ORYSJ]	1.159	0.0550212	0.662	0.0171991	0.952	0.0161247	0.887	0.000923819	0.627	3.32e-09	0.746	1.25e-06	1.069	0.0913196	0.491	6.79e-11	0.571182	0.0141344	0.821398	0.0359405	1.43807	0.0228336	0.540984	7.21e-05	1.12689	0.0083849	1.1229	0.00131349	0.706877	3.64e-06	0.841037	0.00419379	1.20519	0.000144068	0.553551	2.94e-08	1.18979	0.00225968	1.70494	3.53e-09	0.783094	0.00309554	1.43298	5.81e-07	0.658177	4.45e-06	0.459308	1.1e-10
Q8LI99	Os07g0645000 protein OS=Oryza sativa subsp. japonica GN=OJ1458_B07.124 PE=2 SV=1 - [Q8LI99_ORYSJ]	1.159	0.0139789	1.18	4.73e-05	0.9	0.0680313	0.984	0.842524	0.912	0.20065	0.856	0.575129	0.977	0.92545	0.803	0.578824	1.01812	0.0459436	0.776531	0.00122501	0.762712	4.79e-06	0.786885	0.106436	0.725424	0.155862	1.08556	0.0126919	0.926829	0.252034	0.869919	0.576724	0.992886	0.900417	0.816057	0.572773	0.938596	0.496777	1.07127	0.220523	0.880482	0.540748	1.14136	0.580058	0.938084	0.968367	0.821904	0.579932
Q10KU8	Novel plant SNARE 11, putative, expressed OS=Oryza sativa subsp. japonica GN=Os03g0369800 PE=2 SV=1 - [Q10KU8_ORYSJ]	1.158	0.00808156	1.175	0.0235412	1.03	0.557598	1.009	0.852706	1.331	0.0110363	0.897	0.576326	1.207	0.00368724	1.012	0.565555	1.01468	0.706641	0.889465	0.122965	0.876596	0.124837	1.1494	0.500544	0.763404	0.0203928	1.17184	0.0222227	1.31913	0.00246154	0.888999	0.587866	1.19623	0.000296337	1.00297	0.381006	0.673929	0.00272421	0.906837	0.862172	0.760331	0.0318816	1.3456	0.00057123	1.12821	0.254198	0.838442	0.0127566
Q5Z7K0	Peroxidase OS=Oryza sativa subsp. japonica GN=prx88 PE=2 SV=1 - [Q5Z7K0_ORYSJ]	1.157	0.00592142	1.087	0.437531	0.909	0.150851	0.715		0.925		0.719		0.822		0.669		0.939499	0.0419224	0.785653	0.00156386	0.836247	0.0550052	0.799481		0.661454		0.90429		1.29371		1.00559		1.14965		0.935664		0.777297		0.888649		0.723243		1.14325		0.930459		0.813869	GO:0044248;GO:0042744;GO:0042743;GO:0044699;GO:0044712;GO:0044710;GO:0008150;GO:0009987;GO:0072593;GO:0006950;GO:0044763;GO:0008152;GO:0009056;GO:0006979;GO:0050896;GO:0044237;
Q6I5V5	Amidophosphoribosyltransferase OS=Oryza sativa subsp. japonica GN=Os05g0430800 PE=2 SV=1 - [Q6I5V5_ORYSJ]	1.157	0.378959	1.032	0.454296	1.022	0.505678	1.024	0.439601	0.829	0.135334	0.924	0.155517	0.834	0.0648124	0.902	0.281062	0.891962	0.848106	0.883319	0.965451	0.99031	0.920049	0.716508	0.460691	0.895349	0.601176	0.816047	0.335758	0.80957	0.0167049	0.902344	0.0283232	0.814453	0.00608542	0.880859	0.0680558	1.1146	0.914682	1.00603	0.595788	1.08806	0.789477	0.902597	0.747447	0.97619	0.745312	1.08153	0.506779
A0A0P0XXQ7	Os10g0568900 protein (Fragment) OS=Oryza sativa subsp. japonica GN=Os10g0568900 PE=4 SV=1 - [A0A0P0XXQ7_ORYSJ]	1.157	0.000299047	1.145	0.00103046	1.195	4.75e-05	1.256	0.0187194	1.342	1.07e-05	1.253	0.000210918	1.91	8.14e-07	1.223	0.0818122	0.989628	0.989679	1.03284	0.0579199	1.04367	0.100744	1.1599	0.0522842	1.09432	0.000893885	1.59833	0.00206198	1.06847	0.0141486	0.997611	0.264408	1.5207	1.86e-05	0.973726	0.258222	0.933681	0.0398945	1.42325	0.000151443	0.911326	0.658083	1.52434	2.19e-05	0.976057	0.381846	0.640314	0.144964
A0A0P0V5B0	Os01g0617500 protein (Fragment) OS=Oryza sativa subsp. japonica GN=Os01g0617500 PE=4 SV=1 - [A0A0P0V5B0_ORYSJ]	1.157	0.0614729	1.024	0.754796	1.158	0.315438	1.145	0.31716	0.994	0.446963	1.141	0.183473	0.794	0.0892359	1.362	0.0307038	0.885048	0.163968	1.00086	0.967877	1.13086	0.405568	0.859118	0.779564	1.11426	0.104856	0.685665	0.0652898	0.868122	0.648141	0.996507	0.779062	0.69345	0.0208268	1.18952	0.0950684	1.14789	0.379665	0.798793	0.0158813	1.37022	0.0382065	0.695881	0.00738337	1.19369	0.0887925	1.71537	0.00317225
A0A0P0XPC1	Os09g0525600 protein (Fragment) OS=Oryza sativa subsp. japonica GN=Os09g0525600 PE=4 SV=1 - [A0A0P0XPC1_ORYSJ]	1.157		1.066		1.1		0.933	0.678155	0.957	0.364547	0.9	0.236713	0.984	0.864179	0.92	0.114423	0.921348		0.950735		1.03189		0.827139		0.844278		0.894545		1.02572	0.958298	0.96463	0.714488	1.05466	0.850062	0.986066	0.817924	0.940439	0.453211	1.02821	0.835599	0.961338	0.363589	1.09333	0.557096	1.02222	0.72587	0.934959	0.625154
Q0E4A8	18.9 kDa heat shock protein OS=Oryza sativa subsp. japonica GN=HSP18.9 PE=3 SV=1 - [HS189_ORYSJ]	1.155		0.943		0.786		0.83	0.0959081	1.362	0.0372974	0.767	0.0990457	1.273	0.0376906	1.394	0.024811	0.81645		0.680519		0.83351		1.17922		0.813362		1.61959		1.64096	0.00984169	0.924096	0.371166	1.53373	0.00161836	1.67952	0.00530304	0.563142	0.0167566	0.934655	0.184903	1.02349	0.606257	1.65971	0.0145344	1.81747	0.012315	1.09505	0.0701101
Q7XDP2	Inosine triphosphate pyrophosphatase OS=Oryza sativa subsp. japonica GN=Os10g0457500 PE=2 SV=2 - [ITPA_ORYSJ]	1.155	0.0250875	1.155	0.0034029	1.247	0.0034395	1.229		1.05		1.094		1.124		1.125		1	0.873	1.07965	0.0825481	1.07965	0.0159943	0.909091		0.947186		0.901363		0.854353		0.890155		0.914565		0.915378		1.0419		1.07048		1.07143		1.02742		1.02834		1.00089	GO:0046434;GO:0009141;GO:0009143;GO:0009117;GO:0044248;GO:0034641;GO:0006807;GO:0044281;GO:1901360;GO:1901361;GO:0006139;GO:0044710;GO:0071704;GO:0044699;GO:0044712;GO:0009204;GO:0009200;GO:0019439;GO:0009987;GO:0006725;GO:1901575;GO:0046700;GO:0019637;GO:0008150;GO:0008152;GO:0034655;GO:0009056;GO:0055086;GO:0046483;GO:0044238;GO:0044270;GO:0006796;GO:1901292;GO:0006793;GO:0044763;GO:0044237;GO:…
A0A0P0VAX3	Os01g0866600 protein (Fragment) OS=Oryza sativa subsp. japonica GN=Os01g0866600 PE=3 SV=1 - [A0A0P0VAX3_ORYSJ]	1.154	0.483363	1.067	0.467778	1.174	0.716857	0.862	0.337948	0.994	0.956251	0.935	0.166586	1.08	0.147134	0.947	0.28882	0.92461	0.993243	1.01733	0.814135	1.10028	0.812825	0.861352	0.929552	0.876289	0.486634	0.919932	0.236948	1.15313	0.289343	1.08469	0.695397	1.2529	0.0281436	1.09861	0.971183	0.940644	0.131617	1.08652	0.130253	0.952716	0.237938	1.15508	0.00940261	1.01283	0.706436	0.876852	0.0174831
Q942D4	BURP domain-containing protein 3 OS=Oryza sativa subsp. japonica GN=BURP3 PE=2 SV=1 - [BURP3_ORYSJ]	1.153	0.0234635	1.731	2.19e-06	1.03	0.304649	0.976	0.712698	1.592	6.65e-05	1.096	0.0969267	1.545	1.32e-06	0.885	0.00419458	1.5013	3.37e-05	0.893322	0.0531364	0.595032	6.91e-07	1.38075	0.00129155	0.63316	4.68e-06	1.5	3.3e-06	1.63115	0.000905752	1.12295	0.267901	1.58299	0.000582472	0.906762	0.423406	0.688442	0.000223381	0.970477	0.481571	0.555905	1.78e-05	1.40967	1.58e-05	0.807482	0.00155804	0.572816	5.4e-08
Q6K969	Os02g0831800 protein OS=Oryza sativa subsp. japonica GN=Os02g0831800 PE=2 SV=1 - [Q6K969_ORYSJ]	1.153	0.0550554	1.075	0.336983	1.075	0.141867	0.979	0.770189	0.853	0.0645952	1.04	0.984418	0.863	0.165706	0.871	0.0788657	0.93235	0.331558	0.93235	0.674378	1	0.589645	0.739809	0.132473	0.967442	0.0535918	0.802791	0.692517	0.871297	0.066323	1.06231	0.751488	0.881512	0.189375	0.889683	0.0853599	1.21923	0.0435961	1.01172	0.440338	1.0211	0.984805	0.829808	0.12056	0.8375	0.0579973	1.00927	0.465981
A0A0P0X8Q0	Os07g0609000 protein OS=Oryza sativa subsp. japonica GN=Os07g0609000 PE=4 SV=1 - [A0A0P0X8Q0_ORYSJ]	1.153	1.78e-09	1.207	8.07e-15	1.093	0.000170757	0.896	6.44e-05	0.982	0.109894	0.834	4.04e-10	1.136	0.000243129	0.998	0.901971	1.04683	0.0626189	0.947962	0.0859155	0.905551	0.000968039	0.851691	0.0557889	0.690969	5.92e-12	1.03934	5.3e-05	1.09598	0.00502498	0.930804	0.013334	1.26786	1.38e-13	1.11384	4.13e-05	0.849287	7.9e-08	1.15682	3.36e-08	1.01629	0.0844948	1.36211	5.42e-21	1.19664	2.29e-10	0.878521	0.000404574
Q6AVS5	Expressed protein OS=Oryza sativa subsp. japonica GN=OSJNBa0027J18.5 PE=2 SV=1 - [Q6AVS5_ORYSJ]	1.153	0.000897666	1.259	3.47e-10	1.107	0.00649494	1.037	0.418567	1.264	3.6e-08	1.138	0.0864099	1.254	6.99e-09	1.194	1.73e-05	1.09193	0.000344182	0.960104	0.396384	0.879269	6.97e-06	1.09627	0.0227382	0.903892	1.5e-05	1.13279	0.000556699	1.2189	3.82e-06	1.0974	0.380871	1.20926	1.61e-06	1.1514	0.000569629	0.900316	0.000116498	0.992089	0.751038	0.94462	0.239626	1.10193	7.18e-05	1.04921	0.0080452	0.952153	0.305365
Q7FAS1	Peroxisomal (S)-2-hydroxy-acid oxidase GLO3 OS=Oryza sativa subsp. japonica GN=GLO3 PE=2 SV=1 - [GLO3_ORYSJ]	1.152	0.105938	1.121	0.280885	1.349	0.0248317	1.221	0.0790467	0.962	0.246002	0.897	0.109271	1.292	0.00334296	1.133	0.246843	0.97309	0.649141	1.17101	0.0101536	1.20339	0.0736771	0.835069	0.0335545	0.800178	0.140793	0.957746	0.824318	0.787879	0.0660601	0.734644	0.051172	1.05815	0.626315	0.927928	0.476299	0.932432	0.282418	1.34304	0.00763923	1.17775	0.184558	1.44036	0.0105249	1.2631	0.123963	0.876935	0.255491
Q75M17	Os05g0105100 protein OS=Oryza sativa subsp. japonica GN=Os05g0105100 PE=2 SV=1 - [Q75M17_ORYSJ]	1.152	0.00825084	1.118	0.0212564	1.051	0.194349	1.11		1.099		0.97		0.994		0.995		0.970486	0.0435741	0.912326	0.0048521	0.940072	0.00256635	0.953993		0.867621		0.945766		0.99009		0.873874		0.895495		0.896396		0.882621		0.904459		0.905369		1.02474		1.02577		1.00101	GO:0008104;GO:0023052;GO:0007165;GO:0035556;GO:0050789;GO:0044699;GO:0051716;GO:0051234;GO:0065007;GO:0071702;GO:0033036;GO:0009987;GO:0006810;GO:0050794;GO:0045184;GO:0044763;GO:0007154;GO:0007264;GO:0051179;GO:0044700;GO:0050896;GO:0015031;GO:0008150;
Q0DA95	Os06g0667500 protein (Fragment) OS=Oryza sativa subsp. japonica GN=Os06g0667500 PE=4 SV=1 - [Q0DA95_ORYSJ]	1.152	8.26e-05	1.238	5.93e-05	1.215	0.0024935	1.189	0.00501132	1.027	0.842296	1.054	0.154407	1.117	0.0954057	0.835	0.131096	1.07465	0.181154	1.05469	0.581012	0.981422	0.123056	0.891493	0.0368553	0.851373	0.599091	0.919342	0.241971	0.863751	0.000232381	0.886459	0.00904367	0.939445	0.00759711	0.702271	2.81e-06	1.02629	0.0670848	1.08763	0.0229007	0.813048	0.0144574	1.05977	0.71781	0.79222	0.000461064	0.747538	9.69e-05
Q2R4A1	40S ribosomal protein S5, putative, expressed OS=Oryza sativa subsp. japonica GN=Os11g0482000 PE=2 SV=1 - [Q2R4A1_ORYSJ]	1.151	0.000471642	1.42	4.67e-11	1.276	1.26e-06	1.641	0.000527659	1.698	3.48e-05	1.491	0.00365967	1.039	0.699474	1.552	0.000572239	1.23371	3.18e-08	1.1086	0.00244464	0.898592	0.00747011	1.47524	3.7e-05	1.05	0.0852934	0.814263	0.00174534	1.03473	0.0122165	0.908592	0.870415	0.633151	0.00671807	0.945765	0.0691555	0.878092	0.063374	0.611896	0.000291945	0.914016	0.922812	0.696848	0.0179247	1.04091	0.130226	1.49374	0.0020959
Q7Y179	Glucan endo-1,3-beta-glucosidase 7, putative, expressed OS=Oryza sativa subsp. japonica GN=OSJNBa0039O18.8 PE=3 SV=1 - [Q7Y179_ORYSJ]	1.151	0.0806985	1.025	0.484757	0.909	0.247579	0.82	0.0119477	0.926	0.263953	0.87	0.0502214	0.992	0.873707	0.888	0.254008	0.89053	0.0441196	0.789748	2.49e-05	0.886829	0.00420253	0.804518	0.0397081	0.84878	0.124343	1.09131	2.19e-05	1.12927	0.0209196	1.06098	0.624973	1.20976	0.0012805	1.08293	0.0785225	0.939525	0.13599	1.07127	0.114802	0.958963	0.797399	1.14023	0.0224215	1.02069	0.254461	0.895161	0.171065
Q8SA35	Os01g0659200 protein OS=Oryza sativa subsp. japonica GN=Os01g0659200 PE=2 SV=1 - [Q8SA35_ORYSJ]	1.15	7.34e-06	1.719	7.2e-13	1.223	1.74e-08	1.434	0.00731647	3.233	5.68e-15	1.438	8.33e-07	1.186	0.0632884	1.993	1.45e-12	1.49478	1.6e-12	1.06348	1.75e-06	0.71146	1.53e-10	2.8113	2.46e-10	0.836533	3.34e-15	0.969747	2.09e-09	2.25453	2.55e-14	1.00279	0.00033872	0.827057	0.236363	1.38982	2.1e-12	0.444788	2.08e-13	0.366842	8.93e-15	0.616455	1.08e-10	0.824757	4.9e-06	1.38595	2.34e-11	1.68044	8.53e-14
Q6K4J4	Peroxidase OS=Oryza sativa subsp. japonica GN=prx122 PE=3 SV=1 - [Q6K4J4_ORYSJ]	1.15	7.97e-06	1.025	0.0206372	0.835	0.000212964	0.822	0.0367781	0.932	0.174358	0.854	0.981788	1.179	0.0514705	0.998	0.95338	0.891304	0.000945978	0.726087	9.38e-10	0.814634	1.32e-07	0.810435	0.0160809	0.833171	0.750189	1.41198	8.16e-05	1.13382	0.146162	1.03893	0.318932	1.43431	0.00780679	1.21411	0.234444	0.916309	0.666148	1.26502	0.0154396	1.07082	0.603018	1.38056	0.378482	1.16862	0.985252	0.84648	0.269653
Q5VPQ6	Os06g0119600 protein OS=Oryza sativa subsp. japonica GN=Os06g0119600 PE=2 SV=1 - [Q5VPQ6_ORYSJ]	1.15	0.0214267	0.985	0.732805	0.732	0.00671075	0.777	0.178089	1.075	0.575352	0.952	0.763431	0.901	0.39263	1.25	0.211893	0.856522	0.103184	0.636522	0.000560092	0.743147	0.0111259	0.934783	0.182908	0.966497	0.590499	1.23087	0.105661	1.38353	0.00939996	1.22523	0.222943	1.15959	0.0757069	1.60875	0.0412096	0.885581	0.339032	0.83814	0.00546258	1.16279	0.190058	0.946429	0.564439	1.31303	0.151623	1.38735	0.0620859
Q0ITW6	Os11g0210600 protein (Fragment) OS=Oryza sativa subsp. japonica GN=Os11g0210600 PE=4 SV=1 - [Q0ITW6_ORYSJ]	1.15	0.231979	0.962	0.771539	0.827	0.197805	0.678		1.053		0.888		0.784		1.021		0.836522	0.163576	0.71913	0.038104	0.859667	0.260307	0.915652		0.923077		0.948005		1.5531		1.30973		1.15634		1.5059		0.843305		0.744539		0.969611		0.882883		1.14977		1.3023
Q6Z6H0	4-hydroxy-4-methyl-2-oxoglutarate aldolase OS=Oryza sativa subsp. japonica GN=Os02g0761900 PE=2 SV=1 - [Q6Z6H0_ORYSJ]	1.149	0.259057	1.118	0.233797	0.986	0.750754	0.944	0.0509816	0.913	0.0791163	0.704	0.000680736	1.008	0.546623	1.136	0.0646986	0.97302	0.79318	0.858138	0.247826	0.881932	0.225418	0.794604	0.155002	0.629696	0.033274	1.02231	0.13067	0.967161	0.519348	0.745763	0.0399353	1.0678	0.0902321	1.20339	0.00359288	0.771084	0.00652523	1.10405	0.152809	1.24425	0.00417303	1.43182	0.000837289	1.61364	0.000138008	1.12698	0.0226888
Q10MW8	Os03g0292800 protein OS=Oryza sativa subsp. japonica GN=Os03g0292800 PE=2 SV=1 - [Q10MW8_ORYSJ]	1.149	0.10915	0.865	0.00933903	1.126	0.00916129	1.13	0.0749919	1.402	0.00185656	1.242	0.116708	0.792	0.0120448	1.263	0.0184176	0.752829	0.0115371	0.979983	0.731966	1.30173	0.00112619	1.22019	0.0200385	1.43584	0.0196584	0.703375	0.000454858	1.24071	0.00864448	1.09912	0.9518	0.700885	0.00047362	1.1177	0.223865	0.885877	0.0157619	0.564907	5.36e-05	0.900856	0.0547317	0.637681	0.00129745	1.01691	0.271154	1.5947	0.000231871
Q5VP33	Os06g0148200 protein OS=Oryza sativa subsp. japonica GN=P0036F10.45-1 PE=2 SV=1 - [Q5VP33_ORYSJ]	1.148	0.0534538	1.181	0.117937	0.935	0.332591	0.836	0.255475	0.813	0.216592	0.803	0.144523	1.147	0.327904	1.503	0.0831242	1.02875	0.717708	0.81446	0.0522137	0.791702	0.0883154	0.708188	0.0557452	0.679932	0.0377051	1.22674	0.0809035	0.972488	0.718743	0.960526	0.482724	1.37201	0.0691283	1.79785	0.0426178	0.9877	0.881425	1.41082	0.0688518	1.84871	0.0416487	1.42839	0.0349693	1.87173	0.0335477	1.31037	0.124507
Q6YZ10	27k vesicle-associated membrane protein-associated protein-like OS=Oryza sativa subsp. japonica GN=Os08g0141300 PE=2 SV=1 - [Q6YZ10_ORYSJ]	1.148	0.0189439	1.365	1.58e-05	1.369	7.72e-05	1.444	5.31e-11	1.549	3e-10	1.448	1.33e-09	1.174	0.00357564	1.9	2.18e-15	1.18902	0.0033887	1.19251	0.0122358	1.00293	0.691437	1.3493	0.00771727	1.06081	0.363974	0.85756	0.000350644	1.07271	0.357774	1.00277	0.692982	0.813019	0.000130792	1.31579	2.19e-07	0.934797	0.638509	0.757908	4.94e-05	1.2266	1.27e-05	0.810773	0.000181202	1.31215	3.75e-06	1.6184	1.41e-10
Q6K689	Os02g0792800 protein OS=Oryza sativa subsp. japonica GN=Os02g0792800 PE=2 SV=1 - [Q6K689_ORYSJ]	1.148	0.182834	1.118	0.0820482	1.126	0.523583	1.005	0.1577	1.165	0.0896988	0.998	0.574551	1.285	0.00167649	0.903	0.919564	0.973868	0.321703	0.980836	0.796568	1.00716	0.384429	1.01481	0.789078	0.892665	0.112588	1.14121	0.0885377	1.1592	0.858864	0.993035	0.34913	1.27861	0.0289776	0.898507	0.261635	0.856652	0.227914	1.103	0.0291929	0.775107	0.19812	1.28758	0.00403222	0.90481	0.619831	0.702724	0.00914002
Q6ET43	Os02g0158400 protein OS=Oryza sativa subsp. japonica GN=Os02g0158400 PE=2 SV=1 - [Q6ET43_ORYSJ]	1.148		1.239		1.194		1.55		1.197		1.133		0.909		1.106		1.07927		1.04007		0.96368		1.04268		0.914447		0.761307		0.772258		0.730968		0.586452		0.713548		0.946533		0.759398		0.923977		0.802295		0.976169		1.21672	GO:0006555;GO:0080090;GO:0019222;GO:0031326;GO:0031323;GO:0019752;GO:0016053;GO:0090304;GO:0044249;GO:0034641;GO:0006807;GO:0009067;GO:0044281;GO:0034645;GO:0044283;GO:1901362;GO:0050789;GO:1901360;GO:0032774;GO:1901576;GO:0044710;GO:0044711;GO:0008380;GO:0044260;GO:0006520;GO:2000112;GO:0071704;GO:0010467;GO:0065007;GO:0097659;GO:0008652;GO:1901605;GO:0010468;GO:1901607;GO:0018130;GO:0000096;GO:…
Q2QN09	Expressed protein OS=Oryza sativa subsp. japonica GN=LOC_Os12g39370 PE=4 SV=2 - [Q2QN09_ORYSJ]	1.148	0.000128628	1.231	0.00112687	1.261	0.000184342	1.183		1.387		1.158		1.267		1.075		1.0723	0.403946	1.09843	0.0963705	1.02437	0.575911	1.20819		0.940699		1.00476		1.17244		0.978867		1.07101		0.908707		0.834895		0.913482		0.775054		1.09413		0.928325		0.848461
Q8W315	Dynamin-related protein 1C, putative, expressed OS=Oryza sativa subsp. japonica GN=Os03g0713100 PE=2 SV=1 - [Q8W315_ORYSJ]	1.148	0.179409	1.083	0.510911	1.12	0.854714	1.033	0.413849	1.137	0.0770719	0.912	0.147326	0.864	0.120128	0.977	0.818256	0.94338	0.392409	0.97561	0.55863	1.03416	0.918059	0.990418	0.484022	0.842105	0.475467	0.771429	0.525314	1.10068	0.442871	0.882865	0.0658727	0.836399	0.0595221	0.945789	0.881988	0.802111	0.0151266	0.759894	0.0187887	0.859279	0.60245	0.947368	0.716889	1.07127	0.32478	1.13079	0.246056
Q10PA9	Os03g0240800 protein OS=Oryza sativa subsp. japonica GN=LOC_Os03g13760 PE=2 SV=1 - [Q10PA9_ORYSJ]	1.148		1.411		0.888		1.029	0.461225	1.131	0.0312538	1.078	0.0568157	1.164	0.125831	1.242	0.00911096	1.22909		0.773519		0.629341		0.985192		0.763997		1.31081		1.09913	0.14787	1.04762	0.183878	1.1312	0.352043	1.207	0.0270719	0.953139	0.81492	1.02918	0.830522	1.09814	0.131408	1.07978	0.716055	1.15213	0.233642	1.06701	0.14454
Q0J6T8	Os08g0269500 protein OS=Oryza sativa subsp. japonica GN=Os08g0269500 PE=2 SV=1 - [Q0J6T8_ORYSJ]	1.147	0.00159563	0.984	0.892381	0.906	0.0387636	0.85	0.437154	1.185	0.626679	1.218	0.274272	1.147	0.275692	0.926	0.718801	0.85789	0.000351415	0.789887	0.000666532	0.920732	0.038213	1.03313	0.113022	1.2378	0.107833	1.266	0.0141376	1.39412	0.177647	1.43294	0.0606893	1.34941	0.0448865	1.08941	0.245182	1.02785	0.489048	0.967932	0.521129	0.781435	0.912269	0.941708	0.895483	0.760263	0.446821	0.807323	0.473024
Q9ASH1	Membrane-associated salt-inducible protein-like OS=Oryza sativa subsp. japonica GN=Os01g0616600 PE=4 SV=1 - [Q9ASH1_ORYSJ]	1.146	0.386176	1.356	0.118718	1.924	0.0372405	1.155	0.242884	1.43	0.00526365	1.625	0.00103374	1.163	0.490994	1.439	0.0119968	1.18325	0.00857089	1.67888	0.0261323	1.41888	0.0472333	1.24782	0.0105737	1.19838	0.00907152	0.60447	0.00392902	1.2381	0.0585569	1.40693	0.0102629	1.00693	0.481682	1.24589	0.0565318	1.13636	0.0895756	0.813287	0.00624821	1.00629	0.40766	0.715692	0.00083023	0.885538	0.958088	1.23732	0.0176563
Q6F3A8	Os03g0788300 protein OS=Oryza sativa subsp. japonica GN=Os03g0788300 PE=4 SV=1 - [Q6F3A8_ORYSJ]	1.146	0.00873198	1.117	0.0497785	0.988	0.970342	0.86		1.082		0.96		1.283		0.911		0.974695	0.727412	0.862129	0.0403444	0.884512	0.0821286	0.944154		0.859445		1.29858		1.25814		1.11628		1.49186		1.0593		0.887246		1.18577		0.841959		1.33646		0.948958		0.710055
Q10NX2	Os03g0255500 protein OS=Oryza sativa subsp. japonica GN=LOC_Os03g15050 PE=2 SV=1 - [Q10NX2_ORYSJ]	1.146	0.130617	1.301	0.0206692	0.95	0.776457	1.142	0.0343366	1.045	0.895498	0.905	0.209939	1.072	0.821135	1.185	0.0394103	1.13525	0.122745	0.82897	0.102309	0.730208	0.0106427	0.911867	0.12544	0.695619	0.000487622	1.12842	0.789198	0.915061	0.00724139	0.792469	0.000255509	0.938704	0.0180362	1.03765	0.191528	0.866029	0.0497609	1.02584	0.882965	1.13397	0.036173	1.18453	0.0623153	1.30939	0.0120842	1.10541	0.0411425
Q8H8E0	Glutathione S-transferase, N-terminal domain containing protein, expressed OS=Oryza sativa subsp. japonica GN=Os03g0135300 PE=2 SV=1 - [Q8H8E0_ORYSJ]	1.145	1.55e-05	1.285	2.43e-08	1.501	3.21e-11	1.41	0.0220898	1.019	0.905352	1.327	0.0579978	1.128	0.379945	1.016	0.911354	1.12227	0.000408557	1.31092	1.16e-08	1.16809	6.27e-05	0.889956	0.135574	1.03268	0.0403876	0.751499	0.00130724	0.722695	0.00443316	0.941135	0.465465	0.8	0.0292278	0.720567	0.0211032	1.30226	0.0135183	1.10697	0.0860142	0.997056	0.969897	0.850038	0.0996231	0.765637	0.0538024	0.900709	0.33322
Q6Z3Y9	Phosphoinositide phospholipase C OS=Oryza sativa subsp. japonica GN=Os07g0694000 PE=2 SV=1 - [Q6Z3Y9_ORYSJ]	1.144	2.5e-05	1.084	0.00414799	1.1	0.0141711	1.086	0.0298586	1.129	8.98e-06	1.126	0.0247808	0.997	0.501822	1.133	0.00220066	0.947552	0.0228935	0.961538	0.114478	1.01476	0.829418	0.986888	0.756168	1.03875	0.760596	0.906364	0.166959	1.03959	0.0180316	1.03683	0.570093	0.918048	0.251862	1.04328	0.0281304	0.997343	0.197528	0.883082	0.00199883	1.00354	0.221322	0.885435	0.145308	1.00622	0.0725343	1.13641	0.0080082
Q0JDA2	Succinate dehydrogenase subunit 5, mitochondrial OS=Oryza sativa subsp. japonica GN=SDH5 PE=1 SV=1 - [SDH5_ORYSJ]	1.144	0.00331101	1.218	1.53e-05	1.08	0.00819759	1.089	0.0508974	1.177	2.25e-10	1.047	0.470344	1.216	2.64e-11	1.422	1.07e-17	1.06469	0.0299752	0.944056	0.364302	0.8867	0.00197245	1.02885	0.188256	0.859606	1.8e-07	1.12593	0.00190097	1.08081	0.000276296	0.961433	0.194742	1.11662	4.11e-05	1.30579	8.67e-11	0.88955	5.92e-08	1.03314	0.340068	1.20816	3.09e-08	1.16141	6.62e-09	1.35817	3.75e-15	1.16941	1.12e-06
Q6H8D7	Os02g0208900 protein OS=Oryza sativa subsp. japonica GN=OJ1006_A02.21-2 PE=4 SV=1 - [Q6H8D7_ORYSJ]	1.143	0.00920271	1.098	0.0746554	0.946	0.392811	1.014	0.816864	0.902	0.503699	0.874	0.417845	1.113	0.130337	0.905	0.27217	0.96063	0.0594538	0.827647	0.00200937	0.861566	0.00608079	0.789151	0.193542	0.795993	0.117926	1.17653	0.021436	0.889546	0.520767	0.861933	0.454713	1.09763	0.633129	0.892505	0.443329	0.968958	0.883294	1.23392	0.215385	1.00333	0.991292	1.27346	0.186089	1.03547	0.842433	0.813118	0.0612245
Q6F4N5	Aspartyl protease 25 OS=Oryza sativa subsp. japonica GN=AP25 PE=2 SV=1 - [AP25_ORYSJ]	1.143	0.000165949	1.211	0.000252587	0.947	0.363019	0.894	0.725525	1.29	0.000894251	0.821	0.0303041	1.076	0.87269	1.361	0.0136988	1.05949	0.551841	0.828521	0.000317734	0.781998	0.000315029	1.12861	0.0549794	0.677952	0.000173195	1.13622	0.766503	1.44295	0.00236569	0.918345	0.105465	1.20358	0.953704	1.52237	0.0150884	0.636434	0.00023855	0.834109	0.013567	1.05504	0.791544	1.3106	0.187603	1.65773	0.00231603	1.26487	0.0314503
Q5VRC9	Os01g0179300 protein OS=Oryza sativa subsp. japonica GN=Os01g0179300 PE=4 SV=1 - [Q5VRC9_ORYSJ]	1.143	0.145168	1.354	0.0429628	1.27	0.0258658	1.103	0.505971	1.816	0.0133753	1.25	0.081731	1.153	0.640463	1.24	0.0705248	1.1846	0.125752	1.11111	0.156245	0.937962	0.271729	1.5888	0.0241981	0.923191	0.331325	0.907874	0.132027	1.64642	0.0111275	1.13327	0.0616326	1.04533	0.976107	1.12421	0.0603004	0.688326	0.0433841	0.634912	0.0215707	0.682819	0.066444	0.9224	0.190823	0.992	0.71039	1.07546	0.152322
A2ZVI7	Calcium-dependent protein kinase 1 OS=Oryza sativa subsp. japonica GN=CPK1 PE=2 SV=1 - [CDPK1_ORYSJ]	1.143	0.36399	1.158	0.293341	1.287	0.211374	1.414	0.176415	1.968	0.00255436	1.835	0.115373	0.77	0.0803481	2.289	0.00545223	1.01312	0.954739	1.12598	0.501902	1.1114	0.499678	1.72178	0.0605259	1.58463	0.348257	0.598291	0.0454412	1.3918	0.136281	1.29774	0.389303	0.544554	0.0909192	1.61881	0.0657232	0.932419	0.781623	0.39126	0.00283134	1.16311	0.0675016	0.419619	0.0771785	1.24741	0.320351	2.97273	0.00463209
A0A0P0XFE8	Os08g0390200 protein (Fragment) OS=Oryza sativa subsp. japonica GN=Os08g0390200 PE=3 SV=1 - [A0A0P0XFE8_ORYSJ]	1.143	0.0062976	0.977	0.783117	1.024	0.916083	0.985	0.908979	1.015	0.477828	0.977	0.554112	1.084	0.0566457	0.816	0.00607703	0.854768	0.00520878	0.895888	0.0120993	1.04811	0.907214	0.888014	0.0182461	1	0.838629	1.05859	0.0066017	1.03046	0.561136	0.991878	0.641279	1.10051	0.0449936	0.828426	0.00739284	0.962562	0.903024	1.06798	0.00605668	0.803941	0.00416024	1.10952	0.0094829	0.83521	0.00522161	0.752768	7.48e-05
Q94H99	Os03g0761000 protein OS=Oryza sativa subsp. japonica GN=Os03g0761000 PE=2 SV=1 - [Q94H99_ORYSJ]	1.142		1.337		1.188		1.333	1.1e-08	1.8	2.6e-11	1.219	1.72e-06	1.091	0.069086	1.678	5.76e-12	1.17075		1.04028		0.888556		1.57618		0.911743		0.91835		1.35034	2.82e-07	0.914479	0.00417999	0.818455	7.29e-06	1.25881	2.32e-07	0.677222	7.86e-09	0.606111	5.98e-10	0.932222	0.254861	0.894996	0.00153397	1.37654	2.59e-09	1.53804	2.53e-10
Q07661	Nucleoside diphosphate kinase 1 OS=Oryza sativa subsp. japonica GN=NDKR PE=1 SV=1 - [NDK1_ORYSJ]	1.141	0.00148241	1.346	1.52e-09	1.171	8.62e-05	1.052	0.0142937	0.938	0.0822318	0.973	0.951149	1.641	5.07e-32	0.958	0.490472	1.17967	0.000146571	1.02629	0.00748059	0.869985	0.368252	0.822086	6.96e-05	0.722883	3.76e-08	1.40137	0.00059511	0.891635	0.000243411	0.924905	0.0348249	1.55989	1.64e-23	0.910646	0.0058611	1.03731	0.206221	1.74947	6.28e-34	1.02132	0.419451	1.68654	4.11e-27	0.984584	0.616578	0.58379	4.12e-30
Q9LGB2	Os01g0132000 protein OS=Oryza sativa subsp. japonica GN=Os01g0132000 PE=2 SV=1 - [Q9LGB2_ORYSJ]	1.141	0.000337565	1.365	1.63e-10	1.341	7.62e-10	1.058		1.213		1.535		1.424		1.208		1.19632	1.04e-06	1.17528	2.2e-06	0.982418	0.878421	1.0631		1.12454		1.06189		1.1465		1.45085		1.34594		1.14178		1.26546		1.17395		0.995878		0.927687		0.786971		0.848315
Q75L83	Os05g0123200 protein OS=Oryza sativa subsp. japonica GN=Os05g0123200 PE=2 SV=2 - [Q75L83_ORYSJ]	1.141	0.00855145	1.38	2.57e-05	1.066	0.0611501	1.102	0.0581394	1.503	0.000782407	1.008	0.425459	1.093	0.394064	1.069	0.0898346	1.20947	0.00634511	0.934268	0.108037	0.772464	0.000870363	1.31727	0.00860228	0.730435	2.37e-06	1.02533	0.754628	1.36388	0.00168221	0.914701	0.0174508	0.991833	0.188728	0.970054	0.336282	0.670659	0.00040625	0.727212	0.00107863	0.711244	0.000841993	1.08433	0.705842	1.06052	0.00170369	0.978042	0.346921
A0A0P0WAX0	Os04g0457500 protein OS=Oryza sativa subsp. japonica GN=Os04g0457500 PE=4 SV=1 - [A0A0P0WAX0_ORYSJ]	1.141	0.0997709	1.127	0.13545	1.363	0.00646934	0.768	0.000419148	0.929	0.0444339	0.813	0.0330883	0.914	0.408391	0.784	0.000271502	0.98773	0.865528	1.19457	0.0588647	1.20941	0.0482876	0.814198	0.107788	0.721384	0.661811	0.67058	0.178732	1.20964	0.00809698	1.05859	0.14666	1.1901	0.00265326	1.02083	0.754115	0.875135	0.33529	0.983854	0.314282	0.843918	0.00462571	1.12423	0.127488	0.96433	0.0896053	0.857768	0.0015803
Q10N90	Os03g0278300 protein OS=Oryza sativa subsp. japonica GN=Os03g0278300 PE=2 SV=1 - [Q10N90_ORYSJ]	1.14	6.42e-05	1.726	7.93e-25	1.506	3.84e-22	1.234	0.0066102	1.569	5.9e-06	1.376	0.000159557	1.151	0.0955731	1.216	0.0846415	1.51404	4.68e-20	1.32105	2.49e-16	0.872538	0.00295457	1.37632	1.42e-11	0.797219	0.0606191	0.764276	2.94e-07	1.27147	0.146087	1.11507	0.383885	0.932739	0.0593766	0.985413	0.159232	0.876992	0.551042	0.733588	2.32e-05	0.775016	0.000937327	0.836483	0.00137106	0.883721	0.0119749	1.05647	0.675415
Q7XLR1	Probable aquaporin PIP2-6 OS=Oryza sativa subsp. japonica GN=PIP2-6 PE=2 SV=2 - [PIP26_ORYSJ]	1.139	0.012991	0.897	0.0411545	0.947	0.031033	0.862	0.000289565	1.057	0.0420877	0.923	0.016803	0.786	1.23e-08	0.729	1.54e-10	0.787533	9.39e-05	0.831431	7.32e-06	1.05574	0.660741	0.928007	0.0262548	1.02899	0.0184273	0.829989	0.719629	1.22622	5.17e-06	1.07077	0.217179	0.911833	0.17967	0.845708	0.00739285	0.873226	0.000354753	0.743614	3.09e-10	0.689688	7.08e-12	0.851571	0.00633799	0.789816	0.000107429	0.927481	0.0721742
Q0ITU1	Methylthioribose-1-phosphate isomerase OS=Oryza sativa subsp. japonica GN=IDI2 PE=2 SV=1 - [MTNA_ORYSJ]	1.139	0.00354789	1.073	0.378816	1.023	0.438014	1.061	0.628511	0.812	0.00604636	0.917	0.241086	1.134	0.0938005	0.9	0.210104	0.942054	0.0306697	0.898156	0.0188371	0.953402	0.880158	0.712906	0.00024411	0.854613	0.47256	1.1085	0.00678952	0.765316	0.0194132	0.864279	0.193749	1.0688	0.338277	0.848256	0.177611	1.12931	0.0585251	1.39655	0.00085212	1.10837	0.0478693	1.23664	0.0167742	0.981461	0.969133	0.793651	0.0137808
Q7XBT1	NADH dehydrogenase [ubiquinone] 1 alpha subcomplex subunit 12 OS=Oryza sativa subsp. japonica GN=Os10g0579300 PE=2 SV=1 - [Q7XBT1_ORYSJ]	1.139	0.00184508	1.29	4.15e-09	1.188	5.16e-06	1.118	0.209862	1.116	0.163233	1.042	0.822482	1.013	0.355196	0.995	0.215693	1.13257	1.08e-05	1.04302	0.0200013	0.92093	0.0146019	0.979807	0.006898	0.807752	0.0217495	0.852694	0.0372547	0.998211	0.971404	0.932021	0.288298	0.906082	0.0214158	0.889982	0.0150612	0.933692	0.232741	0.907706	0.00997292	0.891577	0.00812591	0.972169	0.230391	0.954894	0.138916	0.982231	0.63458
P49100	Cytochrome b5 OS=Oryza sativa subsp. japonica GN=Os05g0108800 PE=2 SV=2 - [CYB5_ORYSJ]	1.138	3.26e-08	1.114	1.04e-07	1.208	1.67e-13	1.314	1.74e-05	1.446	8.64e-07	1.283	0.00107465	0.835	0.0234751	1.614	4.77e-06	0.97891	0.323986	1.06151	0.0203625	1.08438	0.000301112	1.27065	6.45e-05	1.15171	0.00256802	0.691225	1.09e-12	1.10046	0.755688	0.976408	0.842448	0.635464	1.99e-06	1.22831	0.525824	0.887275	0.996941	0.577455	2.41e-07	1.11618	0.290191	0.650818	8.39e-05	1.25799	0.497388	1.93293	7.2e-07
Q69LE4	Os07g0168600 protein OS=Oryza sativa subsp. japonica GN=Os07g0168600 PE=2 SV=1 - [Q69LE4_ORYSJ]	1.138	1.66e-05	0.953	0.985327	0.981	0.612835	0.889	0.00151347	0.89	2.93e-05	0.812	0.000221658	1.178	2.39e-05	0.867	0.0804922	0.837434	0.000479781	0.862039	5.43e-07	1.02938	0.71554	0.782074	1.17e-09	0.852046	0.0234417	1.20082	2.86e-09	1.00112	0.347015	0.913386	0.300844	1.32508	4.42e-09	0.975253	0.980637	0.91236	0.705969	1.3236	8.21e-11	0.974157	0.665863	1.45074	1.79e-09	1.06773	0.563875	0.735993	4.92e-05
Q84VG3	Leucine-rich repeat transmembrane protein kinase, putative, expressed OS=Oryza sativa subsp. japonica GN=LOC_Os10g25090 PE=2 SV=1 - [Q84VG3_ORYSJ]	1.138		0.896		0.913		0.971		1.363		1.046		0.789		1.004		0.787346		0.802285		1.01897		1.19772		1.16741		0.864184		1.40371		1.07724		0.812564		1.03399		0.767425		0.57887		0.73661		0.754302		0.959847		1.2725
Q53JF7	ABA/WDS induced protein, expressed OS=Oryza sativa subsp. japonica GN=LOC_Os11g06720 PE=2 SV=1 - [Q53JF7_ORYSJ]	1.138	0.00756869	1.087	0.0340738	0.929	0.77489	1.213	0.0208578	1.516	2.98e-06	1.176	0.0105605	0.754	0.0134129	1.426	0.000832933	0.955185	0.844149	0.816344	0.0294239	0.854646	0.080391	1.33216	7.74e-05	1.08188	0.601778	0.811625	0.00277788	1.24979	0.00267793	0.969497	0.733888	0.621599	0.0010162	1.1756	0.0926462	0.775726	0.00029266	0.497361	1.5e-06	0.940633	0.172577	0.641156	0.00042142	1.21259	0.034967	1.89125	0.000101589
Q65XN4	Os05g0542900 protein OS=Oryza sativa subsp. japonica GN=Os05g0542900 PE=2 SV=1 - [Q65XN4_ORYSJ]	1.138	0.0466466	1.402	0.0027164	1.48	4.13e-05	0.962	0.601976	1.014	0.351498	1.034	0.209297	0.944	0.982923	1.058	0.94304	1.23199	0.382722	1.30053	0.00414258	1.05563	0.00244101	0.891037	0.168632	0.737518	0.145567	0.637838	0.00117863	1.05405	0.127184	1.07484	0.0665673	0.981289	0.461553	1.09979	0.502088	1.01972	0.685183	0.930966	0.193876	1.04339	0.33077	0.912959	0.086579	1.02321	0.182128	1.12076	0.896572
P20907	Cysteine proteinase inhibitor 2 OS=Oryza sativa subsp. japonica GN=Os05g0494200 PE=2 SV=3 - [CYT2_ORYSJ]	1.137	0.654186	1.158	0.0473645	1.864	5.12e-07	1	0.537797	0.944	0.0755705	1.151	0.107803	1.635	2.22e-06	0.902	0.0439188	1.01847	0.0389321	1.6394	3.02e-07	1.60967	4e-06	0.830255	0.691425	0.993955	0.00940152	0.877146	0.382846	0.944	0.0576556	1.151	0.0025953	1.635	9.08e-10	0.902	0.0240471	1.21928	1.02e-05	1.73199	7.11e-12	0.955508	0.59367	1.4205	3.47e-06	0.783666	4.7e-06	0.551682	5.28e-12
Q53JI9	Probable sucrose-phosphate synthase 5 OS=Oryza sativa subsp. japonica GN=SPS5 PE=2 SV=1 - [SPSA5_ORYSJ]	1.137	0.380571	1.015	0.907261	1.185	0.191777	1.228	0.011024	1.373	3.22e-05	1.132	0.0294313	0.878	0.0333991	1.331	0.00356389	0.8927	0.361061	1.04222	0.687693	1.16749	0.129509	1.20756	0.0733223	1.11527	0.324513	0.740928	8.75e-05	1.11808	0.0623879	0.921824	0.60919	0.714984	9.39e-05	1.08388	0.40228	0.824472	0.500706	0.639476	3.49e-08	0.96941	0.459863	0.775618	0.00243821	1.1758	0.900106	1.51595	6.98e-05
Q0JD56	Os04g0430200 protein OS=Oryza sativa subsp. japonica GN=Os04g0430200 PE=2 SV=1 - [Q0JD56_ORYSJ]	1.137	0.00296695	1.105	0.00447671	1.016	0.216978	0.885	0.143295	0.976	0.364322	0.959	0.245898	1.03	0.542289	1.103	0.326861	0.971856	0.511636	0.89358	0.0770774	0.919457	0.134699	0.858399	0.079879	0.867873	0.108846	1.01378	0.732844	1.10282	0.218989	1.08362	0.593175	1.16384	0.280568	1.24633	0.0695511	0.982582	0.426824	1.05533	0.973509	1.13012	0.114818	1.07404	0.512107	1.15016	0.101779	1.07087	0.186443
Q5TKP2	Os05g0541900 protein OS=Oryza sativa subsp. japonica GN=Os05g0541900 PE=2 SV=1 - [Q5TKP2_ORYSJ]	1.137	0.0853642	2.178	4.83e-07	1	0.820078	1.063	0.551272	2.77	1.43e-11	1.292	0.00669218	0.871	0.0910875	1.352	1.74e-05	1.91557	7.96e-07	0.879507	0.0417277	0.459137	2.19e-07	2.43624	4.37e-08	0.593205	8.71e-09	0.871	0.00237668	2.60583	3.07e-11	1.21543	0.0353667	0.819379	0.0202325	1.27187	0.000116237	0.466426	9.57e-11	0.31444	6.25e-13	0.488087	1.95e-09	0.674149	1.63e-06	1.04644	0.00385052	1.55224	1.53e-09
Q69N33	Dihydrolipoamide acetyltransferase component of pyruvate dehydrogenase complex OS=Oryza sativa subsp. japonica GN=Os09g0408600 PE=2 SV=1 - [Q69N33_ORYSJ]	1.136		1.078		1.048		1.258	0.0334368	1.127	0.406832	1.211	0.183615	1.017	0.414271	1.238	0.488868	0.948944		0.922535		0.972171		0.992077		1.12338		0.97042		0.895866	0.431632	0.962639	0.629233	0.808426	0.985706	0.984102	0.623635	1.07453	0.738565	0.902396	0.686059	1.09849	0.927296	0.839802	0.818352	1.0223	0.868516	1.21731	0.756346
Q75LJ7	Os03g0836200 protein OS=Oryza sativa subsp. japonica GN=LOC_Os03g61990 PE=2 SV=1 - [Q75LJ7_ORYSJ]	1.136	0.00276818	1.587	2.06e-14	1.312	1.13e-08	0.815	0.0109516	1.231	0.00827458	0.945	0.994748	1.602	0.00100944	1.15	0.613085	1.39701	9.52e-13	1.15493	6.77e-06	0.826717	6.03e-05	1.08363	0.0385879	0.595463	5.23e-07	1.22104	0.00128714	1.51043	0.000298603	1.15951	0.10189	1.96564	0.000186862	1.41104	0.0649415	0.767669	0.0777304	1.30138	0.0132648	0.9342	0.254989	1.69524	0.00228811	1.21693	0.68295	0.717853	0.00568735
Q0J6X7	Os08g0250200 protein OS=Oryza sativa subsp. japonica GN=Os08g0250200 PE=2 SV=2 - [Q0J6X7_ORYSJ]	1.136	0.0978397	1.615	1.42e-07	1.43	1.11e-06	1.339	4.73e-22	1.47	6.21e-47	1.293	8.62e-15	1.967	3.71e-68	1.197	2.9e-13	1.42165	9.13e-09	1.2588	1.04e-07	0.885449	0.276439	1.29401	2.96e-08	0.800619	9.33e-11	1.37552	0.000189926	1.09783	4.3e-10	0.965646	0.0849932	1.46901	3.06e-38	0.893951	0.00152679	0.879592	1.28e-13	1.3381	3.04e-25	0.814286	6.6e-20	1.52127	2.69e-40	0.925754	0.208931	0.608541	1.89e-47
Q9AUW3	Eukaryotic translation initiation factor 5A OS=Oryza sativa subsp. japonica GN=LOC_Os03g55150 PE=2 SV=1 - [Q9AUW3_ORYSJ]	1.135	0.00132375	1.291	0.000160141	1.155	0.0149038	1.115	0.144647	1.89	1.69e-06	1.332	0.0345206	1.113	0.0759161	1.488	0.000518072	1.13744	0.00433998	1.01762	0.610788	0.894655	0.0473918	1.6652	0.000141594	1.03176	0.876022	0.963636	0.00564552	1.69507	4.83e-06	1.19462	0.0727566	0.998206	0.79796	1.33453	0.00248761	0.704762	0.108824	0.588889	4.35e-06	0.787302	0.00403282	0.835586	0.0801267	1.11712	0.843965	1.33693	0.00266906
Q5N865	Os01g0897200 protein OS=Oryza sativa subsp. japonica GN=Os01g0897200 PE=3 SV=1 - [Q5N865_ORYSJ]	1.135		1.322		1.178		0.93	0.0328678	1.429	0.000934835	1.133	0.0286492	0.91	0.0547444	1.34	4.22e-05	1.16476		1.03789		0.891074		1.25903		0.857035		0.772496		1.53656	0.000426867	1.21828	0.0109912	0.978495	0.283026	1.44086	2.59e-06	0.792862	0.0505048	0.636809	0.000737032	0.937719	0.658534	0.803177	0.0105243	1.1827	0.038757	1.47253	0.000152831
A0A0P0Y7F4	Dirigent protein (Fragment) OS=Oryza sativa subsp. japonica GN=Os12g0174700 PE=3 SV=1 - [A0A0P0Y7F4_ORYSJ]	1.135		1.001		1.219		1.688	0.00154691	1.169	0.482779	1.587	0.00431608	1.346	0.0145516	3.067	0.00455345	0.881938		1.07401		1.21778		1.02996		1.58541		1.10418		0.692536	0.0244962	0.940166	0.064248	0.797393	0.00802937	1.81694	0.0195669	1.35757	0.0718129	1.15141	0.219151	2.62361	0.00746574	0.848141	0.0761558	1.93258	0.0126849	2.2786	0.00888696
A0A0N7KI36	Peroxidase OS=Oryza sativa subsp. japonica GN=Os03g0762300 PE=3 SV=1 - [A0A0N7KI36_ORYSJ]	1.135	0.0009508	0.963	0.244176	0.829	4.16e-05	0.873	0.0287014	0.793	0.012766	0.956	0.694527	1.155	0.0304681	0.967	0.604848	0.848458	2.78e-05	0.730396	1.27e-07	0.860852	4.36e-05	0.698678	5.8e-05	0.992731	0.365162	1.39324	5.04e-05	0.908362	0.135932	1.09507	0.228068	1.32302	0.00496406	1.10767	0.315194	1.20555	0.0790358	1.45649	0.00298328	1.21942	0.0689319	1.20816	0.315388	1.01151	0.540024	0.837229	0.0414285
Q94DM8	Ubiquitin-fold modifier 1 OS=Oryza sativa subsp. japonica GN=Os01g0962400 PE=3 SV=1 - [UFM1_ORYSJ]	1.134	0.191375	1.072	0.521826	1.105	0.0374468	0.931	0.228172	1.267	0.0794923	1.002	0.95472	0.835	0.0636708	0.956	0.54267	0.945326	0.562592	0.974427	0.22635	1.03078	0.123189	1.11728	0.00964041	0.934701	0.700187	0.755656	0.0438113	1.3609	0.0481317	1.07626	0.29677	0.896885	0.074796	1.02685	0.719785	0.790845	0.0897802	0.659037	0.031727	0.754538	0.0692558	0.833333	0.0813907	0.954092	0.55484	1.14491	0.131942
Q7EYR6	Os07g0262200 protein OS=Oryza sativa subsp. japonica GN=P0046D03.138 PE=2 SV=1 - [Q7EYR6_ORYSJ]	1.134	0.231674	1.174	0.105626	1.991	0.00209125	1.246	0.0685639	1.024	0.736696	1.293	0.0191144	1.293	0.0126533	1.009	0.946936	1.03527	0.383199	1.75573	0.00303504	1.69591	0.00528909	0.902998	0.348886	1.10136	0.102745	0.649422	0.000653118	0.82183	0.00054488	1.03772	0.113024	1.03772	0.205202	0.809791	0.0176875	1.2627	0.00614546	1.2627	2.35e-05	0.985352	0.548669	1	0.264418	0.780356	0.0133828	0.780356	0.00145668
Q5ZDH9	Os01g0139200 protein OS=Oryza sativa subsp. japonica GN=Os01g0139200 PE=4 SV=1 - [Q5ZDH9_ORYSJ]	1.134	6.37e-13	1.083	3.11e-06	0.952	0.887943	0.722	1.45e-18	1.02	0.906158	0.917	6.48e-05	1.216	4.03e-18	0.832	1.6e-10	0.955026	0.000346593	0.839506	3.03e-09	0.87904	0.000270199	0.899471	6.83e-05	0.846722	1.65e-05	1.27731	1.2e-20	1.41274	4.74e-18	1.27008	1.48e-06	1.68421	9.41e-36	1.15235	0.000114899	0.89902	0.000107959	1.19216	5.05e-18	0.815686	4.71e-10	1.32606	2.54e-22	0.907306	0.105385	0.684211	1.37e-30
Q8H8S2	Os03g0598900 protein OS=Oryza sativa subsp. japonica GN=Os03g0598900 PE=4 SV=1 - [Q8H8S2_ORYSJ]	1.134	0.0268695	1.075	0.0476697	1.048	0.347689	0.963	0.556007	0.833	0.0512656	0.877	0.28212	1.136	0.253361	0.886	0.08839	0.947972	0.273939	0.924162	0.081797	0.974884	0.262227	0.734568	0.0651515	0.815814	0.401226	1.08397	0.01663	0.865005	0.150916	0.910696	0.398452	1.17965	0.213031	0.920042	0.239875	1.05282	1	1.36375	0.0345543	1.06363	0.747685	1.29532	0.174496	1.01026	0.854338	0.77993	0.0524765
Q7XRF3	OSJNBa0006M15.14 protein OS=Oryza sativa subsp. japonica GN=Os04g0455600 PE=2 SV=2 - [Q7XRF3_ORYSJ]	1.134	8.16e-07	1.035	0.463297	0.833	0.000740266	1.015	0.413196	1.26	1.13e-05	1.074	0.513815	0.966	0.290236	0.994	0.989372	0.912698	2.79e-05	0.734568	1.18e-08	0.804831	0.000332432	1.11111	0.0139577	1.03768	0.977243	1.15966	0.271917	1.24138	0.0128857	1.05813	0.830357	0.951724	0.160913	0.97931	0.471206	0.852381	0.00296709	0.766667	7.85e-06	0.788889	0.000398291	0.899441	0.184177	0.925512	0.578391	1.02899	0.432223
A3AGM4	Histone H2B.1 OS=Oryza sativa subsp. japonica GN=H2B1 PE=1 SV=1 - [H2B1_ORYSJ]	1.133		1.619		0.879		0.953	0.867341	3.2	0.00404426	1.359	0.142996	1.182	0.162801	1.378	0.0218606	1.42895		0.775816		0.542928		2.82436		0.839407		1.34471		3.35782	0.00712316	1.42602	0.188727	1.24029	0.314306	1.44596	0.0985059	0.424687	0.0118862	0.369375	0.00539658	0.430625	0.00579769	0.869757	0.356814	1.01398	0.93621	1.16582	0.112916
Q8LMW8	Os10g0191300 protein OS=Oryza sativa subsp. japonica GN=Os10g0191300 PE=2 SV=1 - [Q8LMW8_ORYSJ]	1.133	0.000159895	1.108	0.0005623	0.749	1.01e-07	0.859	0.013818	0.857	0.00268358	0.785	0.00429334	0.557	1.63e-05	3.368	1.52e-07	0.977935	0.373407	0.661077	2.76e-10	0.675993	3.24e-10	0.756399	5.13e-08	0.708484	1.75e-08	0.743658	0.000192661	0.997672	0.34575	0.913853	0.297293	0.648428	0.000101426	3.92084	7.76e-08	0.915986	0.740198	0.649942	0.00010401	3.92999	6.22e-08	0.709554	0.000504748	4.29045	7.03e-08	6.04668	3.07e-08
P12153	30S ribosomal protein S19, chloroplastic OS=Oryza sativa subsp. japonica GN=rps19-A PE=3 SV=3 - [RR19_ORYSJ]	1.132	0.386094	1.849	0.00704115	1.029	0.821381	1.035	0.810878	2.187	9.75e-21	0.964	0.200968	0.963	0.433712	1.45	1.56e-09	1.63339	0.0105508	0.909011	0.075838	0.556517	0.00315809	1.93198	9.43e-06	0.521363	8.27e-08	0.93586	0.352734	2.11304	5.78e-20	0.931401	0.15306	0.930435	0.328715	1.40097	1.47e-08	0.440786	2.5e-21	0.440329	8.64e-22	0.663009	7.79e-12	0.998963	0.537419	1.50415	8.41e-11	1.50571	3.67e-11
A0A0P0V486	Os01g0571100 protein (Fragment) OS=Oryza sativa subsp. japonica GN=Os01g0571100 PE=4 SV=1 - [A0A0P0V486_ORYSJ]	1.132	0.0204935	1.136	0.000778834	0.884	0.121813	0.931	0.413693	1.035	0.137194	0.935	0.487141	1.338	0.00242456	0.905	0.522513	1.00353	0.488746	0.780919	0.00209774	0.778169	0.000198377	0.914311	0.348033	0.823063	0.000376267	1.51357	0.000191318	1.11171	0.0229211	1.0043	0.965053	1.43716	0.00065664	0.972073	0.904516	0.903382	0.0628141	1.29275	0.0183972	0.874396	0.0456251	1.43102	0.00155004	0.967914	0.889452	0.676383	0.00108157
Q6K6A7	Tubulin-specific chaperone A OS=Oryza sativa subsp. japonica GN=P0643F09.19-2 PE=3 SV=1 - [Q6K6A7_ORYSJ]	1.131	7.71e-05	1.093	0.000893001	1.224	0.000165387	1.214	0.116874	1.14	0.0843515	1.047	0.426591	1.428	0.0105959	1.008	0.847469	0.966401	0.819499	1.08223	0.104217	1.11985	0.0933586	1.00796	0.420829	0.957914	0.0903456	1.16667	0.172469	0.939044	0.386171	0.862438	0.171178	1.17628	0.161209	0.830313	0.137989	0.918421	0.176225	1.25263	0.017877	0.884211	0.131621	1.3639	0.0140819	0.962751	0.584256	0.705882	0.0157272
Q10N98	33 kDa secretory protein, putative, expressed OS=Oryza sativa subsp. japonica GN=Os03g0277600 PE=2 SV=1 - [Q10N98_ORYSJ]	1.131	0.418547	1.137	0.0800857	1.645	0.000140635	0.553	0.042453	0.973	0.736711	1.622	0.0053628	1.383	0.0288395	4.415	0.000912409	1.00531	0.351624	1.45447	0.000452755	1.44679	0.000607592	0.860301	0.0455902	1.42656	0.275905	0.840729	0.00291298	1.75949	0.0523574	2.93309	0.00608889	2.5009	0.0134622	7.98373	0.00103746	1.66701	0.00703872	1.42138	0.0305036	4.53751	0.000973623	0.852651	0.0366532	2.72195	0.00114571	3.19234	0.00118435
A2ZTZ7	Os01g0531500 protein OS=Oryza sativa subsp. japonica GN=Os01g0531500 PE=4 SV=1 - [A2ZTZ7_ORYSJ]	1.131	2.16e-05	1.127	0.00241172	1.05	0.00422438	0.926	0.781825	0.82	0.0705314	1.034	0.888911	0.97	0.938591	0.819	0.146989	0.996463	0.0274126	0.928382	0.0112545	0.931677	0.704932	0.725022	0.000979399	0.91748	0.115336	0.92381	0.048997	0.885529	0.0738316	1.11663	0.85495	1.04752	0.796972	0.884449	0.138619	1.26098	0.0349551	1.18293	0.0238225	0.99878	0.536777	0.938104	0.927247	0.79207	0.0775056	0.84433	0.0556302
Q67UX7	Probable protein phosphatase 2C 10 OS=Oryza sativa subsp. japonica GN=Os02g0149800 PE=2 SV=1 - [P2C10_ORYSJ]	1.13	0.0270613	0.913	0.588392	1.061	0.0298995	1.022	0.637555	0.966	0.555638	0.853	0.213914	1.001	0.862256	0.895	0.163249	0.807965	0.00565681	0.938938	0.724768	1.1621	0.00455954	0.854867	0.431472	0.934283	0.324743	0.94345	0.552064	0.945205	0.26615	0.834638	0.0892261	0.979452	0.643134	0.875734	0.075494	0.883023	0.336401	1.03623	0.211637	0.926501	0.245095	1.17351	0.0213977	1.04924	0.637025	0.894106	0.0394079
Q8L3W2	Peroxidase OS=Oryza sativa subsp. japonica GN=P0617C02.103 PE=2 SV=1 - [Q8L3W2_ORYSJ]	1.13	3.46e-09	0.647	1.36e-25	0.573	1.01e-18	0.758	8.52e-05	0.961	0.0340765	0.714	1.12e-08	1.109	0.0665792	0.724	1.17e-08	0.572566	1.03e-39	0.50708	4.09e-30	0.885626	0.425447	0.850442	2.68e-12	1.10355	0.34895	1.93543	4.94e-19	1.26781	0.0144745	0.941953	0.0888183	1.46306	4.27e-09	0.955145	0.0499378	0.742976	4.4e-06	1.15401	9.19e-06	0.753382	3.85e-06	1.55322	2.64e-15	1.01401	0.669531	0.65284	1.36e-14
Q851Z0	Chemocyanin, putative, expressed OS=Oryza sativa subsp. japonica GN=LOC_Os03g63390 PE=2 SV=1 - [Q851Z0_ORYSJ]	1.13	0.000713497	1.807	1.51e-07	1.089	0.0111818	1.081		1.101		1.158		1.092		0.967		1.59912	1.04e-06	0.963717	0.166699	0.602656	6.33e-07	0.974336		0.640841		1.00275		1.0185		1.07123		1.01018		0.894542		1.05177		0.991826		0.878292		0.943005		0.83506		0.885531
A0A0N7KEV3	Os02g0196300 protein (Fragment) OS=Oryza sativa subsp. japonica GN=Os02g0196300 PE=4 SV=1 - [A0A0N7KEV3_ORYSJ]	1.13	0.187908	1.149	0.383088	1.326	0.122384	0.857	0.318175	0.874	0.0432854	0.886	0.12977	1.019	0.859655	0.789	0.0614985	1.01681	0.738597	1.17345	0.888333	1.15405	0.637483	0.773451	0.47761	0.771105	0.866637	0.768477	0.621571	1.01984	0.377328	1.03384	0.809117	1.18903	0.338886	0.920653	0.258932	1.01373	0.396466	1.1659	0.0826821	0.902746	0.576076	1.15011	0.195513	0.890519	0.273034	0.774289	0.0793376
Q9FWK4	Cyanate hydratase OS=Oryza sativa subsp. japonica GN=CYN PE=2 SV=2 - [CYNS_ORYSJ]	1.129	0.00129489	1.052	0.109857	1.039	0.400553	1.049	0.804435	0.834	0.0117924	0.815	0.0335885	1.14	0.114715	0.956	0.95261	0.931798	0.284344	0.920283	0.00198189	0.987643	0.244962	0.738707	2.83e-05	0.774715	0.0126687	1.09721	7.38e-05	0.795043	0.00338752	0.77693	0.0152522	1.08675	0.13591	0.911344	0.689162	0.977218	0.974897	1.36691	0.00016988	1.14628	0.00154769	1.39877	0.00123108	1.17301	0.0139602	0.838596	0.0381347
Q2R1M8	DEAD-box ATP-dependent RNA helicase 52C OS=Oryza sativa subsp. japonica GN=Os11g0599500 PE=3 SV=1 - [RH52C_ORYSJ]	1.129		1.35		1.603		0.808	0.39615	1.146	0.426751	1.082	0.541357	0.916	0.48754	0.977	0.865648	1.19575		1.41984		1.18741		1.01506		0.801481		0.571429		1.41832	0.184395	1.33911	0.183346	1.13366	0.606897	1.20916	0.381495	0.944154	0.581037	0.799302	0.155818	0.852531	0.280615	0.84658	0.0597544	0.902957	0.221843	1.06659	0.403728
Q6YUH7	Os02g0697300 protein OS=Oryza sativa subsp. japonica GN=tom1 PE=2 SV=1 - [Q6YUH7_ORYSJ]	1.129	0.201806	1.078	0.0143458	1.349	0.00813721	1.015	0.799422	1.335	0.0171412	1.09	0.244972	1.371	0.000916454	0.962	0.621463	0.954827	0.849272	1.19486	0.0632408	1.25139	0.0236118	1.18246	0.223446	1.01113	0.832234	1.01631	0.778574	1.31527	0.0166874	1.07389	0.287043	1.35074	0.000609004	0.947783	0.475433	0.816479	0.139728	1.02697	0.177788	0.720599	0.017603	1.2578	0.0123072	0.882569	0.170362	0.701678	0.00181347
Q2QQ48	Eukaryotic translation initiation factor 5A OS=Oryza sativa subsp. japonica GN=LOC_Os12g32240 PE=2 SV=1 - [Q2QQ48_ORYSJ]	1.129	0.000433761	1.243	5.39e-07	1.175	0.000234541	1.044	0.40741	1.335	0.0665625	1.248	0.0514484	0.781	0.135041	1.406	0.0172307	1.10097	0.000657003	1.04074	0.628779	0.945294	0.00224962	1.18246	0.000553235	1.00402	0.917095	0.664681	0.000109631	1.27874	0.062976	1.1954	0.0149345	0.748084	0.0640431	1.34674	0.000840382	0.934831	0.379379	0.585019	0.0333157	1.05318	0.417972	0.625801	0.0262234	1.1266	0.0247436	1.80026	0.0136884
Q0JF58	Protein argonaute 4B OS=Oryza sativa subsp. japonica GN=AGO4B PE=2 SV=1 - [AGO4B_ORYSJ]	1.128	0.0380394	1.047	0.678496	1.249	0.0113636	1.195		1.428		1.087		0.787		1.553		0.928191	0.117152	1.10727	0.788223	1.19293	0.0611613	1.26596		1.0382		0.630104		1.19498		0.909623		0.658577		1.29958		0.761204		0.55112		1.08754		0.724011		1.4287		1.97332	GO:0009892;GO:0019222;GO:0010629;GO:0050789;GO:0044699;GO:0010605;GO:0010467;GO:0071704;GO:0016458;GO:0065007;GO:0048519;GO:0010468;GO:0060255;GO:0009987;GO:0044763;GO:0031047;GO:0008152;GO:0043170;GO:0008150;
Q6H4M9	Cytochrome b-c1 complex subunit Rieske, mitochondrial OS=Oryza sativa subsp. japonica GN=Os02g0520800 PE=2 SV=1 - [Q6H4M9_ORYSJ]	1.128	0.0292962	1.227	0.00198869	1.068	0.0664577	0.846	0.474542	1.215	0.0290898	0.988	0.78132	1.022	0.621563	1.396	0.212453	1.08777	0.0521996	0.946809	0.368237	0.870416	0.0118648	1.07713	0.00718462	0.805216	0.164168	0.956929	0.735809	1.43617	0.0511004	1.16785	0.433933	1.20804	0.346291	1.65012	0.149926	0.813169	0.12834	0.841152	0.0753404	1.14897	0.955587	1.03441	0.940274	1.41296	0.30945	1.36595	0.2951
Q10GH8	KH domain containing protein, expressed OS=Oryza sativa subsp. japonica GN=Os03g0627500 PE=2 SV=1 - [Q10GH8_ORYSJ]	1.128	0.142557	0.894	0.0209358	0.902	0.0975757	0.75	0.176945	0.66	0.098396	0.637	0.0980183	0.928	0.652741	0.547	0.0621124	0.792553	0.00910545	0.799645	0.0299281	1.00895	0.69652	0.585106	0.0324014	0.712528	0.281816	1.02882	0.0819161	0.88	0.157796	0.849333	0.184537	1.23733	0.27717	0.729333	0.052062	0.965152	0.746163	1.40606	0.134704	0.828788	0.128599	1.45683	0.13245	0.858713	0.273309	0.58944	0.0770372
A0A0P0UX72	Os01g0104100 protein (Fragment) OS=Oryza sativa subsp. japonica GN=Os01g0104100 PE=4 SV=1 - [A0A0P0UX72_ORYSJ]	1.128	0.0148337	1.009	0.28901	0.974	0.497862	1.119	0.111232	1.061	0.566698	0.881	0.15825	0.844	0.0866597	0.893	0.651121	0.894504	0.0218554	0.863475	0.0173055	0.965312	0.161611	0.940603	0.857573	0.873142	0.141891	0.86653	0.870419	0.948168	0.473213	0.78731	0.0137524	0.754245	0.00732197	0.798034	0.311836	0.830349	0.16132	0.795476	0.109484	0.841659	0.492233	0.958002	0.330356	1.01362	0.879638	1.05806	0.700971
Q337M4	Os10g0463800 protein OS=Oryza sativa subsp. japonica GN=Os10g0463800 PE=2 SV=1 - [Q337M4_ORYSJ]	1.127	0.289611	1.116	0.649468	1.153	0.772164	0.957	0.761064	0.861	0.000518568	0.998	0.88002	1.05	0.606533	0.989	0.393799	0.99024	0.466716	1.02307	0.411149	1.03315	0.88239	0.763975	0.0832535	0.894265	0.154198	0.910668	0.113538	0.899687	0.0128474	1.04284	0.693174	1.09718	0.91059	1.03344	0.672542	1.15912	0.00250502	1.21951	0.0033215	1.14866	0.0196775	1.0521	0.563643	0.990982	0.385102	0.941905	0.706399
Q9LIU9	Os01g0249300 protein OS=Oryza sativa subsp. japonica GN=P0434D08.2-1 PE=2 SV=2 - [Q9LIU9_ORYSJ]	1.127	0.000513926	1.207	1.14e-05	0.821	0.00124683	0.875	0.00731351	1.055	0.0357521	0.839	0.0010113	1.158	0.000477203	0.867	0.000203936	1.07098	0.145842	0.728483	8.99e-06	0.680199	9.99e-07	0.936114	0.488798	0.695112	1.23e-06	1.41048	6.2e-07	1.20571	0.000149417	0.958857	0.294977	1.32343	3.45e-06	0.990857	0.287508	0.795261	3.18e-05	1.09763	0.0850043	0.821801	4.75e-06	1.38021	1.06e-06	1.03337	0.837595	0.748705	6.95e-08
P29545	Elongation factor 1-beta OS=Oryza sativa subsp. japonica GN=Os07g0662500 PE=1 SV=3 - [EF1B_ORYSJ]	1.126	1.25e-08	1.223	2.51e-12	1.499	1.25e-19	1.195	9.13e-14	1.325	9.08e-19	1.268	8.48e-12	1.023	0.497201	1.403	3.87e-19	1.08615	0.00138618	1.33126	6.14e-13	1.22567	1.75e-07	1.17673	2.98e-11	1.03679	0.185801	0.682455	3.65e-13	1.10879	0.00475891	1.06109	0.666085	0.856067	4.33e-07	1.17406	8.76e-06	0.956981	0.0377136	0.772075	6.56e-11	1.05887	0.0246111	0.806782	7.39e-07	1.10647	0.000170973	1.37146	5.81e-13
Q69WA8	Os07g0687500 protein OS=Oryza sativa subsp. japonica GN=OJ1150_E04.123 PE=4 SV=1 - [Q69WA8_ORYSJ]	1.126	0.00161656	1.211	2.08e-05	1.444	6.61e-08	1.167	0.573034	0.922	0.406665	1.041	0.868948	1.071	0.672223	0.787	0.389963	1.07549	0.0111725	1.28242	2.24e-06	1.1924	0.000132481	0.818828	0.0492677	0.85962	0.45972	0.74169	0.182262	0.79006	0.0243767	0.892031	0.571783	0.917738	0.788748	0.674379	0.118109	1.12907	0.122371	1.16161	0.0212554	0.853579	0.711615	1.02882	0.712735	0.756004	0.23328	0.734827	0.138628
Q2R2B9	Os11g0571900 protein OS=Oryza sativa subsp. japonica GN=LOC_Os11g36340 PE=2 SV=1 - [Q2R2B9_ORYSJ]	1.126	0.016888	0.977	0.741552	1.151	0.199781	1.076	0.0208795	1.303	0.00103765	1.032	0.8497	0.961	0.0823707	1.06	0.140952	0.867673	0.104109	1.0222	0.794826	1.1781	0.210172	1.15719	0.0821078	1.05629	0.418516	0.834926	0.0416586	1.21097	0.0122082	0.959108	0.0063939	0.893123	0.00345893	0.98513	0.719139	0.792018	0.000590041	0.737529	0.000407687	0.813507	0.0193266	0.931202	0.0456614	1.02713	0.123629	1.10302	0.0169815
B7F8E6	Macrophage migration inhibitory factor family protein, expressed OS=Oryza sativa subsp. japonica GN=Os12g0107500 PE=2 SV=1 - [B7F8E6_ORYSJ]	1.126	3.48e-06	1.391	2.81e-21	1.091	0.0006859	1.021	0.324702	1.049	0.209774	1.01	0.609972	1.371	8.69e-11	1	0.774611	1.23535	9.89e-13	0.968917	0.110961	0.784328	9.11e-16	0.931616	0.403112	0.726096	3.21e-09	1.25665	1.35e-16	1.02742	0.940014	0.989226	0.685801	1.3428	1.69e-09	0.979432	0.464618	0.962822	0.589237	1.30696	1.83e-13	0.953289	0.331601	1.35743	7.75e-09	0.990099	0.795691	0.729395	5.99e-11
Q7XBX2	GTPase activating protein, putative, expressed OS=Oryza sativa subsp. japonica GN=Os10g0574800 PE=4 SV=1 - [Q7XBX2_ORYSJ]	1.125		1.025		1.079		0.866		0.781		0.659		1.251		0.701		0.911111		0.959111		1.05268		0.694222		0.642927		1.15941		0.901848		0.76097		1.44457		0.809469		0.84379		1.60179		0.897567		1.89833		1.06373		0.560352
Q8H8C7	Chitin elicitor-binding protein OS=Oryza sativa subsp. japonica GN=CEBIP PE=1 SV=1 - [CEBIP_ORYSJ]	1.124	0.0308414	0.94	0.423093	1.032	0.339329	0.824	0.202402	0.812	0.15262	0.789	0.280986	1.37	0.104976	1.119	0.293123	0.836299	0.00157402	0.918149	0.0611778	1.09787	0.0350216	0.72242	0.000530941	0.839362	0.0676972	1.32752	0.00277883	0.985437	0.606651	0.957524	0.783826	1.66262	0.0350229	1.35801	0.0175905	0.971675	0.915666	1.68719	0.0295817	1.37808	0.00623637	1.73638	0.0623241	1.41825	0.104588	0.816788	0.132788
Q9SNQ3	Os06g0142700 protein OS=Oryza sativa subsp. japonica GN=Os06g0142700 PE=2 SV=1 - [Q9SNQ3_ORYSJ]	1.124	0.0983625	1.07	0.0231061	0.966	0.347618	0.877	0.517519	1.015	0.66854	0.991	0.88046	1.184	0.118979	0.993	0.883023	0.951957	0.181812	0.859431	0.00158881	0.902804	0.00225935	0.903025	0.577401	0.926168	0.273496	1.22567	0.000422576	1.15735	0.473765	1.12999	0.557665	1.35006	0.198455	1.13227	0.525524	0.976355	0.694753	1.1665	0.148195	0.978325	0.591908	1.19475	0.139532	1.00202	0.920135	0.838682	0.113593
Q6Z4S6	Os07g0122400 protein OS=Oryza sativa subsp. japonica GN=Os07g0122400 PE=4 SV=1 - [Q6Z4S6_ORYSJ]	1.124	0.405375	0.883	0.666882	1.022	0.245691	0.825	9.94e-05	0.877	0.00579256	0.814	0.00251993	0.981	0.168692	0.699	0.00026233	0.785587	0.054189	0.909253	0.419401	1.15742	0.133107	0.780249	0.779826	0.921857	0.0741147	0.959883	0.490609	1.06303	0.0704048	0.986667	0.983369	1.18909	0.000514887	0.847273	0.0282771	0.928164	0.224718	1.11859	0.0435587	0.797035	0.00783637	1.20516	0.0114733	0.858722	0.069192	0.712538	0.000744125
Q75LD8	Os03g0843400 protein OS=Oryza sativa subsp. japonica GN=OSJNBa0032G11.6 PE=2 SV=1 - [Q75LD8_ORYSJ]	1.124	0.191546	1.398	0.0134533	1.559	0.000869408	1.332	0.0434479	1.215	0.00689486	1.665	0.00417492	0.711	0.214263	1.399	0.00441629	1.24377	0.0234181	1.38701	0.000109313	1.11516	0.627699	1.08096	0.00361121	1.19099	0.161091	0.456062	0.00398727	0.912162	0.172952	1.25	0.5129	0.533784	0.0314703	1.0503	0.833836	1.37037	0.0154712	0.585185	0.0406686	1.15144	0.0293262	0.427027	0.0086415	0.84024	0.215461	1.96765	0.0140023
Q941Z0	Probable NADPH:quinone oxidoreductase 1 OS=Oryza sativa subsp. japonica GN=Os01g0953600 PE=2 SV=1 - [NQR1_ORYSJ]	1.123	0.00603781	1.236	7.93e-05	1.281	2e-09	1.139	0.0317875	1.119	0.640595	1.386	0.02453	1.785	0.00486976	1.861	4.25e-05	1.10062	0.0411606	1.14069	4.67e-06	1.03641	0.014082	0.996438	0.0118202	1.12136	0.629124	1.39344	0.289735	0.982441	0.232676	1.21686	0.19808	1.56716	0.0217541	1.63389	5.61e-05	1.23861	0.0827746	1.59517	0.012859	1.66309	0.000366077	1.28788	0.171737	1.34271	0.016804	1.04258	0.597
Q7XHR1	Os07g0490300 protein OS=Oryza sativa subsp. japonica GN=Os07g0490300 PE=2 SV=1 - [Q7XHR1_ORYSJ]	1.123	0.176216	1.154	0.0761635	1.108	0.477673	1.211		1.19		1.056		1.066		1.29		1.0276	0.775166	0.986643	0.949657	0.960139	0.826224	1.05966		0.915078		0.962094		0.982659		0.872007		0.880264		1.06524		0.887395		0.895798		1.08403		1.00947		1.22159		1.21013
Q6ZH90	Os02g0122000 protein OS=Oryza sativa subsp. japonica GN=Os02g0122000 PE=2 SV=1 - [Q6ZH90_ORYSJ]	1.123		1.22		1.049		1.055	0.397082	1.518	0.000244261	1.109	0.568363	1.188	0.080471	1.367	0.00179356	1.08638		0.934105		0.859836		1.35174		0.909016		1.13251		1.43886	0.0175867	1.05118	0.825475	1.12607	0.622304	1.29573	0.0791922	0.730567	0.011344	0.782609	0.0115539	0.900527	0.301924	1.07124	0.457995	1.23264	0.0513369	1.15067	0.0836962
Q6Z9F9	Os08g0440100 protein OS=Oryza sativa subsp. japonica GN=Os08g0440100 PE=2 SV=1 - [Q6Z9F9_ORYSJ]	1.123	0.00072827	1.292	7.63e-10	1.175	2.76e-06	0.905	0.132205	1.057	0.147895	1.031	0.239538	1.065	0.0956271	0.829	0.0113269	1.15049	0.00171973	1.0463	0.0547372	0.909443	0.349146	0.941229	0.00109484	0.797988	0.676011	0.906383	0.160873	1.16796	0.00821963	1.13923	0.0245869	1.1768	0.00567431	0.916022	0.421825	0.975402	0.877946	1.00757	0.701462	0.784295	0.000171331	1.03298	0.899942	0.804074	0.0020276	0.778404	0.000142
Q67WN6	Os06g0644100 protein OS=Oryza sativa subsp. japonica GN=Os06g0644100 PE=2 SV=1 - [Q67WN6_ORYSJ]	1.122	0.00456961	1.083	0.00670716	1.022	0.99434	0.992	0.508922	1.311	0.129459	1.081	0.84227	1.075	0.195238	1.19	0.0489885	0.965241	0.552227	0.910873	0.0265793	0.943675	0.0224002	1.16845	0.589291	0.998153	0.0104255	1.05186	0.101881	1.32157	0.0380813	1.08972	0.546376	1.08367	0.0375811	1.1996	0.0157019	0.824561	0.054177	0.819985	0.449221	0.907704	0.455773	0.99445	0.0435962	1.10083	0.0202271	1.10698	0.136646
Q84P62	OSJNBa0087O24.10 protein OS=Oryza sativa subsp. japonica GN=Os04g0665800 PE=2 SV=1 - [Q84P62_ORYSJ]	1.122	0.00334021	1.087	0.0140297	1.274	4.34e-05	1.033	0.066036	1.006	0.792071	1.097	0.0382689	1.206	0.0194674	0.906	0.264778	0.968806	0.803377	1.13547	0.00206823	1.17203	0.00389803	0.896613	0.0351409	1.0092	0.0876506	0.946625	0.880893	0.973863	0.0278728	1.06196	0.410664	1.16747	0.164505	0.877057	0.00356827	1.09046	0.0229484	1.19881	0.0121815	0.900596	0.088232	1.09936	0.525271	0.825889	0.00415313	0.751244	0.00280583
Q53QG2	40S ribosomal protein S25, putative, expressed OS=Oryza sativa subsp. japonica GN=Os11g0153800 PE=2 SV=1 - [Q53QG2_ORYSJ]	1.122	0.0437239	1.929	7.24e-05	1.223	0.0635723	0.941	0.486785	3.294	4.68e-12	1.371	2.95e-05	1.045	0.95356	1.744	3.01e-10	1.71925	0.000133724	1.09002	0.314464	0.634007	0.00126618	2.93583	3.67e-06	0.710731	3.09e-08	0.854456	0.00493963	3.50053	2.02e-12	1.45696	5.83e-07	1.11052	0.629252	1.85335	9.98e-12	0.416211	5.68e-11	0.317243	1.23e-11	0.529447	9.35e-09	0.762217	0.000424561	1.27206	1.94e-07	1.6689	1.2e-08
O22386	50S ribosomal protein L12, chloroplastic OS=Oryza sativa subsp. japonica GN=RPL12-2 PE=2 SV=2 - [RK12_ORYSJ]	1.119	0.00107935	1.334	5.92e-11	1.857	1.12e-19	1.388	4.03e-07	0.832	4.62e-07	1.852	3.61e-11	1.136	0.000134881	0.674	3.3e-12	1.19214	1.88e-05	1.65952	1.01e-16	1.39205	2.76e-11	0.743521	3.24e-05	1.38831	9.81e-10	0.611739	2.54e-08	0.599424	1.77e-10	1.33429	0.00127964	0.818444	0.00342987	0.485591	1.27e-12	2.22596	1.65e-13	1.36538	1.36e-10	0.810096	0.00017246	0.613391	7.83e-08	0.363931	5.45e-15	0.59331	4.27e-14
Q7XK44	Plant intracellular Ras-group-related LRR protein 3 OS=Oryza sativa subsp. japonica GN=IRL3 PE=2 SV=3 - [PIRL3_ORYSJ]	1.119	0.863023	1.235	0.0295158	0.973	0.477074	1.113		1.456		1.442		1.505		1.199		1.10366	0.0453913	0.869526	0.620974	0.787854	0.044935	1.30116		1.16761		1.54676		1.30818		1.2956		1.3522		1.07727		0.990385		1.03365		0.823489		1.04369		0.831484		0.796678
Q84ZK1	Eukaryotic translation initiation factor 5A OS=Oryza sativa subsp. japonica GN=P0453E05.118 PE=2 SV=1 - [Q84ZK1_ORYSJ]	1.118	6.48e-10	1.375	6.33e-19	1.235	6.09e-15	1.014	0.544508	1.506	0.000256399	1	0.278505	0.993	0.805433	1.292	0.000338483	1.22987	2.29e-11	1.10465	0.000315441	0.898182	6.04e-07	1.34705	8.41e-08	0.727273	3.12e-05	0.804049	1.36e-06	1.48521	0.000746389	0.986193	0.576753	0.97929	0.387238	1.27416	0.00122155	0.664011	0.00342716	0.659363	0.000137606	0.857902	0.416967	0.993	0.191144	1.292	0.00722783	1.30111	0.000154078
Q6ZLP6	Os07g0150500 protein OS=Oryza sativa subsp. japonica GN=Os07g0150500 PE=4 SV=1 - [Q6ZLP6_ORYSJ]	1.118		1.077		1.028		0.751	0.194477	1.314	0.0868546	0.95	0.65644	1.318	0.0233768	0.91	0.947634	0.963327		0.919499		0.954503		1.17531		0.88208		1.2821		1.74967	0.0092421	1.26498	0.217841	1.75499	0.00429279	1.21172	0.33653	0.722983	0.599152	1.00304	0.186544	0.692542	0.195892	1.38737	0.209155	0.957895	0.66155	0.69044	0.0529995
Q84PW3	Os08g0151800 protein OS=Oryza sativa subsp. japonica GN=P0443G08.138 PE=4 SV=2 - [Q84PW3_ORYSJ]	1.118	0.0134106	1.001	0.240367	1.007	0.155793	1.033	0.650202	0.869	0.288285	0.995	0.400903	1.111	0.438305	0.925	0.395918	0.895349	0.178732	0.900716	0.338683	1.00599	0.75276	0.777281	0.0243566	0.994006	0.272401	1.10328	0.40011	0.841239	0.388324	0.963214	0.990641	1.07551	0.988587	0.89545	0.449984	1.14499	0.163032	1.27848	0.188581	1.06444	0.766229	1.11658	0.996495	0.929648	0.203037	0.832583	0.233422
Q75L45	Os05g0135800 protein OS=Oryza sativa subsp. japonica GN=Os05g0135800 PE=2 SV=1 - [Q75L45_ORYSJ]	1.118	0.0817024	1.016	0.782826	1.067	0.0250392	0.865	0.489237	1.024	0.488192	0.97	0.404841	0.811	0.00786471	0.821	0.17885	0.908766	0.109538	0.954383	0.24829	1.0502	0.0327676	0.915921	0.103398	0.954724	0.322191	0.760075	0.0289564	1.18382	0.328138	1.12139	0.915694	0.937572	0.110368	0.949133	0.516279	0.947266	0.294656	0.791992	0.0639994	0.801758	0.180398	0.836082	0.121132	0.846392	0.572408	1.01233	0.355586
Q8LQ33	Alpha-1,4 glucan phosphorylase OS=Oryza sativa subsp. japonica GN=Os01g0851700 PE=2 SV=1 - [Q8LQ33_ORYSJ]	1.118	0.000849847	1.06	0.0263993	1.164	0.103683	1.102	0.0204546	1.058	0.629121	1.054	0.138052	0.974	0.909399	1.302	0.0478799	0.948122	0.168499	1.04114	0.599753	1.09811	0.710618	0.946333	0.207467	0.99434	0.355841	0.83677	0.257361	0.960073	0.0496539	0.956443	0.230061	0.883848	0.0254025	1.18149	0.947002	0.996219	0.312997	0.920605	0.589277	1.23062	0.0964607	0.924099	0.151936	1.23529	0.329125	1.33676	0.0522237
Q7X7Y5	OSJNBb0062H02.3 protein OS=Oryza sativa subsp. japonica GN=Os04g0321700 PE=2 SV=2 - [Q7X7Y5_ORYSJ]	1.118	0.00259747	0.998	0.542576	1.056	0.116819	1.302	3.4e-06	1.183	0.000405862	1.332	3.6e-05	1.075	0.0626537	1.33	1.45e-05	0.892665	0.0324296	0.944544	0.815595	1.05812	0.256172	1.05814	0.641864	1.33467	0.0156065	1.01799	0.144259	0.908602	0.0412052	1.02304	0.377592	0.825653	0.0008645	1.02151	0.67718	1.12595	0.239108	0.908707	0.07534	1.12426	0.109326	0.807057	0.00788851	0.998498	0.650133	1.23721	0.00303402
A0A0N7KGF7	Os03g0107800 protein (Fragment) OS=Oryza sativa subsp. japonica GN=Os03g0107800 PE=4 SV=1 - [A0A0N7KGF7_ORYSJ]	1.118	0.230589	1.247	0.110327	1.027	0.28988	1.668		1.341		1.2		1.407		1.381		1.11538	0.947237	0.918605	0.91611	0.823577	0.944615	1.19946		0.96231		1.37001		0.803957		0.719424		0.843525		0.827938		0.894855		1.04922		1.02983		1.1725		1.15083		0.981521	GO:0044264;GO:0044262;GO:0044260;GO:0048511;GO:0005982;GO:0071704;GO:0006073;GO:0007623;GO:0009987;GO:0008150;GO:0008152;GO:0044042;GO:0044238;GO:0005975;GO:0005976;GO:0044237;GO:0043170;
A0A0P0XWQ8	Os10g0518200 protein (Fragment) OS=Oryza sativa subsp. japonica GN=Os10g0518200 PE=3 SV=1 - [A0A0P0XWQ8_ORYSJ]	1.117	0.0515293	1.254	0.0110299	1.246	0.0193425	1.28	0.01457	1.115	0.0183657	1.193	0.00287348	1.392	0.02233	1.057	0.334169	1.12265	0.954925	1.11549	0.979161	0.99362	0.910952	0.998209	0.515171	0.951356	0.656933	1.11717	0.708787	0.871094	0.0710838	0.932031	0.233344	1.0875	0.816577	0.825781	0.0402503	1.06996	0.0354912	1.24843	0.116904	0.947982	0.216977	1.16681	0.37458	0.886002	0.0367278	0.759339	0.0604117
Q8GVH2	Os07g0638100 protein OS=Oryza sativa subsp. japonica GN=OJ1340_C08.105 PE=4 SV=1 - [Q8GVH2_ORYSJ]	1.115	0.00311794	1.164	0.00706507	1.075	0.100358	1.191		1.45		1.512		1.383		1.367		1.04395	0.0739682	0.964126	0.249319	0.92354	0.0979292	1.30045		1.29897		1.28651		1.21746		1.26952		1.16121		1.14777		1.04276		0.953793		0.942759		0.914683		0.904101		0.988431	GO:0009407;GO:0019752;GO:0071229;GO:0044248;GO:0023052;GO:0007165;GO:0070887;GO:0042221;GO:0035556;GO:0009438;GO:0050789;GO:0044699;GO:0009755;GO:0010583;GO:0051716;GO:0009737;GO:0033993;GO:0009738;GO:0051596;GO:0071704;GO:0071310;GO:0065007;GO:0014070;GO:1901575;GO:0071215;GO:0044281;GO:0071495;GO:0009719;GO:0019748;GO:0046185;GO:0044700;GO:0061727;GO:0009987;GO:0071396;GO:0044710;GO:0050794;GO:…
Q5W6F1	Cinnamate-4-hydroxylase OS=Oryza sativa subsp. japonica GN=OsC4HL PE=2 SV=1 - [Q5W6F1_ORYSJ]	1.115		1.346		1.174		1.813		0.957		1.508		0.853		1.393		1.20717		1.05291		0.872214		0.858296		1.12036		0.726576		0.527854		0.831771		0.470491		0.76834		1.57576		0.891327		1.45559		0.56565		0.92374		1.63306	GO:0009698;GO:1901360;GO:0044710;GO:0044711;GO:0009808;GO:0044550;GO:0071704;GO:0044699;GO:0009987;GO:0019748;GO:0006725;GO:0009058;GO:0008150;GO:0008152;GO:0044237;GO:0044763;
Q0D6L9	Os07g0467200 protein OS=Oryza sativa subsp. japonica GN=Os07g0467200 PE=4 SV=1 - [Q0D6L9_ORYSJ]	1.115	0.00416998	1.629	1.35e-19	1.162	2.21e-06	1.605	0.0106864	1.178	0.144851	2.633	4.99e-05	1.974	4.56e-08	0.97	0.635411	1.46099	1.05e-15	1.04215	0.0020664	0.713321	2.92e-07	1.0565	0.905427	1.61633	0.000222615	1.6988	0.00366927	0.733956	0.618465	1.6405	0.00433776	1.22991	0.0568193	0.604361	0.00660629	2.23514	0.00463648	1.67572	0.0581624	0.82343	0.108492	0.749715	0.0181167	0.368401	3.8e-05	0.491388	1.67e-08
Q6ZA50	Os07g0172500 protein OS=Oryza sativa subsp. japonica GN=Os07g0172500 PE=2 SV=1 - [Q6ZA50_ORYSJ]	1.114	0.00217596	1.101	0.0204817	1.396	0.00375427	0.97	0.959361	1.123	0.23175	0.933	0.413573	1.243	0.00720732	1.009	0.877885	0.98833	0.558151	1.25314	0.122524	1.26794	0.0842244	1.00808	0.972837	0.847411	0.0353227	0.890401	0.497831	1.15773	0.324559	0.961856	0.506818	1.28144	0.0167321	1.04021	0.869082	0.83081	0.118499	1.10686	0.111918	0.898486	0.284859	1.33226	0.00488068	1.08146	0.661746	0.811746	0.0167512
Q7G2B5	Nonspecific lipid-transfer protein 2, putative, expressed OS=Oryza sativa subsp. japonica GN=LOC_Os10g36170 PE=2 SV=1 - [Q7G2B5_ORYSJ]	1.114	0.391697	1.418	0.0273099	0.63	0.0128305	0.805	0.00278744	1.694	1.33e-07	1.033	0.8571	2.413	2.95e-11	1.115	0.0913485	1.27289	0.0314256	0.56553	2.92e-05	0.444288	0.0011169	1.52065	0.135482	0.728491	9.44e-05	3.83016	4.05e-09	2.10435	1.02e-08	1.28323	0.0123078	2.99752	1.16e-11	1.38509	0.000700819	0.609799	1e-06	1.42444	2.81e-08	0.658205	6.32e-05	2.33591	2.22e-10	1.07938	0.101233	0.46208	3.41e-09
Q0D3Z9	Os07g0657200 protein OS=Oryza sativa subsp. japonica GN=Os07g0657200 PE=4 SV=1 - [Q0D3Z9_ORYSJ]	1.114	0.0724074	0.746	3.7e-18	1.061	0.448456	0.867	0.0162718	0.977	0.267971	0.892	0.000328063	0.906	0.00128025	0.958	0.0755248	0.669659	1.29e-21	0.952424	0.29006	1.42225	1.14e-19	0.87702	0.108842	1.19571	1.3e-09	0.853911	0.00156525	1.12687	0.10528	1.02884	0.469244	1.04498	0.432999	1.10496	0.387706	0.912999	0.00659592	0.927329	0.0131352	0.980553	0.409596	1.0157	0.880923	1.07399	0.0752171	1.0574	0.0885893
Q84QW4	Os08g0524400 protein OS=Oryza sativa subsp. japonica GN=OJ1191_A10.104 PE=4 SV=1 - [Q84QW4_ORYSJ]	1.113	6.6e-05	1.026	0.0360081	0.87	2.11e-05	0.806	5.65e-07	1.081	0.00109262	0.838	4.02e-09	1.05	0.869079	0.808	1.38e-05	0.921833	0.121655	0.781671	8.54e-11	0.847953	5.31e-07	0.971249	0.185074	0.816764	1.06e-05	1.2069	2.62e-05	1.34119	7.44e-10	1.0397	0.492784	1.30273	2.1e-05	1.00248	0.206357	0.775208	4.12e-12	0.971323	0.0289872	0.747456	8.92e-09	1.25298	8.35e-06	0.9642	0.428724	0.769524	0.000459022
Q65XA1	Os05g0116000 protein OS=Oryza sativa subsp. japonica GN=Os05g0116000 PE=2 SV=1 - [Q65XA1_ORYSJ]	1.113	1e-06	0.943	0.0024807	0.95	0.00119182	0.883	0.00385753	0.86	0.0304452	0.881	0.0179168	0.968	0.763024	0.984	0.555346	0.84726	6.31e-12	0.853549	1.24e-11	1.00742	0.611398	0.772686	4.41e-06	0.934252	0.499396	1.01895	0.000114291	0.973952	0.365509	0.997735	0.210961	1.09626	0.00131925	1.11438	0.0210961	1.02442	0.876217	1.12558	0.0125264	1.14419	0.121386	1.09875	0.00579291	1.11691	0.0971168	1.01653	0.370737
A0A0N7KFB0	Os02g0485000 protein (Fragment) OS=Oryza sativa subsp. japonica GN=Os02g0485000 PE=4 SV=1 - [A0A0N7KFB0_ORYSJ]	1.113	0.01037	0.947	0.305028	0.896	0.818936	1.002		0.892		0.882		0.96		0.829		0.850854	0.000175094	0.805031	0.034933	0.946146	0.635626	0.801438		0.931362		1.07143		0.89022		0.88024		0.958084		0.827345		0.988789		1.07623		0.929372		1.08844		0.939909		0.863542
Q6H7M1	Os02g0196800 protein OS=Oryza sativa subsp. japonica GN=Os02g0196800 PE=2 SV=1 - [Q6H7M1_ORYSJ]	1.112	5.6e-06	1.005	0.291972	1.023	0.184925	1.05	0.687891	0.916	0.494455	0.887	0.0830168	1.247	1e-05	1.089	0.498855	0.903777	0.00139933	0.919964	0.0665292	1.01791	0.584357	0.823741	0.000331451	0.882587	0.041896	1.21896	0.000101173	0.872381	0.280437	0.844762	0.0419128	1.18762	0.00011508	1.03714	0.829924	0.968341	0.20422	1.36135	4.84e-08	1.18886	0.134956	1.40586	3.25e-09	1.22773	0.0117729	0.873296	3.42e-05
Q8LHG8	DNA-damage-repair/toleration protein-like OS=Oryza sativa subsp. japonica GN=Os01g0542000 PE=4 SV=1 - [Q8LHG8_ORYSJ]	1.112	0.0018203	0.949	0.114425	0.936	0.10883	0.756	0.056822	0.895	0.123151	0.715	0.0925504	1.091	0.533322	0.771	0.0280139	0.853417	8.79e-05	0.841727	0.000151649	0.986301	0.797524	0.804856	0.0624787	0.753425	0.767149	1.1656	0.00183813	1.18386	0.179863	0.945767	0.991846	1.44312	0.0235412	1.01984	0.451974	0.798883	0.38789	1.21899	0.0280711	0.861453	0.0545743	1.52587	0.087713	1.07832	0.547541	0.706691	0.0102325
Q75HK2	Os03g0804200 protein OS=Oryza sativa subsp. japonica GN=Os03g0804200 PE=2 SV=1 - [Q75HK2_ORYSJ]	1.112	0.00947131	1.058	0.0417185	0.921	0.193647	0.922	0.854713	0.973	0.463629	0.836	0.00822133	1.124	0.062497	0.823	0.0745262	0.951439	0.682152	0.828237	9.29e-05	0.87051	0.00742014	0.875	0.0933026	0.79017	0.00735372	1.22041	0.00456333	1.05531	0.616922	0.906725	0.0871436	1.21909	0.219974	0.892625	0.182686	0.859198	0.0585566	1.15519	0.0548573	0.845838	0.207591	1.3445	0.00706856	0.98445	0.699969	0.732206	0.0198227
Q0J6W9	Os08g0254900 protein OS=Oryza sativa subsp. japonica GN=Os08g0254900 PE=2 SV=1 - [Q0J6W9_ORYSJ]	1.112	0.200468	1.024	0.551358	0.907	0.4505	1.27	0.256022	1.091	0.414394	1.27	0.120173	0.733	0.110686	1.239	0.139042	0.920863	0.306905	0.815647	0.0733088	0.885742	0.141611	0.981115	0.897737	1.24023	0.0274478	0.808159	0.0251909	0.859055	0.351028	1	0.906083	0.577165	0.0863111	0.975591	0.800179	1.16407	0.124162	0.671861	0.0311279	1.13566	0.151672	0.577165	0.0246034	0.975591	0.785654	1.69031	0.0258604
Q6ZD35	Os08g0538000 protein OS=Oryza sativa subsp. japonica GN=Os08g0538000 PE=4 SV=1 - [Q6ZD35_ORYSJ]	1.111	0.374343	1.032	0.507694	1.234	0.016604	1.304	0.0255447	0.983	0.8188	1.314	0.0459436	0.986	0.670613	1.162	0.206232	0.928893	0.866973	1.11071	0.0217052	1.19574	0.0334641	0.884788	0.372112	1.27326	0.0373459	0.799028	0.0224279	0.753834	0.0289069	1.00767	0.949068	0.756135	0.0072561	0.891104	0.209499	1.33672	0.0471354	1.00305	0.931255	1.1821	0.189054	0.750381	0.025591	0.884323	0.262317	1.1785	0.139727
Q0JJD1	Dihydroorotase, mitochondrial OS=Oryza sativa subsp. japonica GN=PYRC PE=2 SV=1 - [PYRC_ORYSJ]	1.111		0.965		1.051		0.766	0.318631	0.921	0.119779	0.836	0.108542	0.926	0.90264	0.76	0.0192629	0.868587		0.945995		1.08912		0.828983		0.866321		0.881066		1.20235	0.782833	1.09138	0.813559	1.20888	0.34929	0.992167	0.760165	0.907709	0.432413	1.00543	0.161924	0.82519	0.124263	1.10766	0.127951	0.909091	0.96185	0.820734	0.028443
Q0DK10	60S ribosomal protein L11 OS=Oryza sativa subsp. japonica GN=RPL11 PE=2 SV=1 - [RL11_ORYSJ]	1.11	0.0121217	1.323	0.0204995	1.351	0.00748888	1.347		1.845		1.597		1.01		1.865		1.19189	0.0505536	1.21712	0.0189422	1.02116	0.6449	1.66216		1.20711		0.747594		1.36971		1.1856		0.749814		1.38456		0.865583		0.547425		1.01084		0.632436		1.16781		1.84653	GO:0022607;GO:0034645;GO:0043933;GO:0043043;GO:0044249;GO:0034641;GO:0006807;GO:0034622;GO:0043170;GO:0071840;GO:0000027;GO:0042273;GO:0065003;GO:0071826;GO:0044260;GO:0042255;GO:0042254;GO:0016043;GO:0071704;GO:0010467;GO:0022618;GO:0022613;GO:0044267;GO:1901576;GO:0009987;GO:0009058;GO:0009059;GO:0008150;GO:0008152;GO:1901564;GO:0070925;GO:0043604;GO:0006996;GO:0044238;GO:0044271;GO:0043603;GO:…
Q0J9V5	Thioredoxin-like protein CXXS1 OS=Oryza sativa subsp. japonica GN=Os04g0629500 PE=2 SV=1 - [CXXS1_ORYSJ]	1.11	3.01e-05	0.989	0.61176	0.881	0.000301716	0.762	0.000324545	0.779	2.44e-05	0.768	0.000263066	1.084	0.530369	0.853	0.0413494	0.890991	1.85e-05	0.793694	5.87e-07	0.890799	0.000590246	0.701802	3.87e-06	0.776542	0.000667314	1.23042	0.00010981	1.02231	0.560172	1.00787	0.733366	1.42257	0.00196327	1.11942	0.068782	0.985879	0.342066	1.39153	0.00142337	1.09499	0.0870536	1.41146	0.00142879	1.11068	0.0434697	0.7869	0.055523
Q8L4D3	AHM1(AT hook-containing MAR binding protein1)-like protein OS=Oryza sativa subsp. japonica GN=P0560B08.129 PE=4 SV=1 - [Q8L4D3_ORYSJ]	1.11	0.0743132	1.1	0.0468661	1.025	0.603036	0.901	0.984599	0.902	0.558738	0.967	0.886692	1.28	0.0986053	0.936	0.46197	0.990991	0.289594	0.923423	0.230201	0.931818	0.541512	0.812613	0.900177	0.879091	0.434545	1.24878	0.0572181	1.00111	0.543659	1.07325	0.858113	1.42064	0.0552437	1.03885	0.334674	1.07206	0.505864	1.41907	0.58541	1.03769	0.300365	1.32368	0.0945651	0.967942	0.608536	0.73125	0.00635698
Q6Z9C4	Os08g0547000 protein OS=Oryza sativa subsp. japonica GN=Os08g0547000 PE=2 SV=1 - [Q6Z9C4_ORYSJ]	1.11	0.0198896	1.126	0.0419417	1.068	0.138291	0.902	0.937647	1.149	0.370587	1.105	0.333274	1.099	0.163535	0.875	0.207034	1.01441	0.884205	0.962162	0.210316	0.94849	0.257399	1.03514	0.989137	0.98135	0.764125	1.02903	0.231264	1.27384	0.547612	1.22506	0.42211	1.2184	0.382459	0.970067	0.478846	0.961706	0.679353	0.956484	0.677241	0.761532	0.0751026	0.99457	0.874122	0.791855	0.110944	0.796178	0.0315424
Q654S1	Peroxidase OS=Oryza sativa subsp. japonica GN=B1135C02.24-1 PE=2 SV=1 - [Q654S1_ORYSJ]	1.11	0.000236039	1.089	0.000558763	0.965	0.196641	0.898	0.0409611	1.114	0.241042	0.892	0.00787819	1.095	0.0621443	0.968	0.121277	0.981081	0.443501	0.869369	4.02e-05	0.886134	9.04e-05	1.0036	0.885759	0.8191	0.000220255	1.13472	4.91e-06	1.24053	0.000883515	0.993318	0.227428	1.21938	5.84e-05	1.07795	0.731275	0.800718	0.000400875	0.982944	0.435144	0.868941	0.00733524	1.22758	6.63e-05	1.0852	0.163809	0.884018	0.000994806
Q6L561	Os05g0589600 protein OS=Oryza sativa subsp. japonica GN=Os05g0589600 PE=4 SV=1 - [Q6L561_ORYSJ]	1.11	7.18e-09	1.423	1.77e-31	0.982	0.758467	0.969	0.317095	1.16	2.06e-06	0.981	0.146937	1.167	4.58e-05	0.874	0.879636	1.28198	5.43e-20	0.884685	2.04e-05	0.690091	9.65e-25	1.04505	0.0011383	0.689389	1.64e-06	1.18839	6.96e-08	1.19711	0.000346806	1.01238	0.462928	1.20433	0.00565273	0.901961	0.316806	0.84569	0.0485146	1.00603	0.243302	0.753448	1.55e-05	1.1896	0.222786	0.890928	0.147629	0.748929	0.000283629
Q0JD02	Os04g0439900 protein OS=Oryza sativa subsp. japonica GN=Os04g0439900 PE=2 SV=1 - [Q0JD02_ORYSJ]	1.11	5.26e-07	1.057	0.0145095	1.089	0.00231149	0.957	0.846365	1.005	0.879648	1.058	0.153115	1.095	0.0841498	0.918	0.302602	0.952252	0.00878003	0.981081	0.0510576	1.03027	0.51714	0.905405	0.00738785	1.00095	0.0836672	1.00551	0.0926271	1.05016	0.758191	1.10554	0.306282	1.1442	0.223735	0.959248	0.311285	1.05274	0.120925	1.08955	0.0623646	0.913433	0.352368	1.03497	0.892522	0.867675	0.0447293	0.838356	0.0244044
Q6YXZ6	Os02g0139300 protein OS=Oryza sativa subsp. japonica GN=Os02g0139300 PE=2 SV=1 - [Q6YXZ6_ORYSJ]	1.109	0.00416606	0.94	0.134953	0.915	0.0137566	0.853	0.0499666	1.04	0.931329	0.802	8.47e-05	1.049	0.13525	1.007	0.700263	0.84761	0.0034999	0.825068	0.00068271	0.973404	0.258934	0.937782	0.0207201	0.853191	0.0093053	1.14645	0.000120803	1.21923	0.0329606	0.940211	0.0857051	1.22978	0.00301702	1.18054	0.0263081	0.771154	1.58e-05	1.00865	0.092356	0.968269	0.728966	1.30798	2.48e-07	1.25561	3e-05	0.959962	0.272022
Q8LMR0	Phosphoserine aminotransferase OS=Oryza sativa subsp. japonica GN=OJ1134F05.4 PE=2 SV=1 - [Q8LMR0_ORYSJ]	1.109	0.000266721	1.008	0.985293	0.899	0.0642113	0.759	0.000379557	0.907	0.0415276	0.881	0.0531343	1.516	9.21e-12	0.931	0.335011	0.908927	1.5e-05	0.81064	1.62e-08	0.891865	0.0322792	0.817854	8.26e-11	0.874008	0.004318	1.68632	4.04e-16	1.19499	0.021873	1.16074	0.194336	1.99736	1.01e-14	1.22661	0.00566347	0.971334	0.559528	1.67144	1.31e-14	1.02646	0.358021	1.72077	7.36e-12	1.05675	0.236677	0.614116	1.64e-12
Q0IPE5	2-dehydro-3-deoxyphosphooctonate aldolase, putative, expressed (Fragment) OS=Oryza sativa subsp. japonica GN=Os12g0210800 PE=3 SV=1 - [Q0IPE5_ORYSJ]	1.109	0.0812413	1.236	0.00940498	1.522	0.000379035	1.11	0.0894611	0.983	0.910425	1.223	0.0153112	0.649	6.6e-06	1.231	0.000373503	1.11452	0.112401	1.37241	0.00130594	1.23139	0.00870682	0.886384	0.0548723	0.989482	0.00650357	0.426413	4.91e-06	0.885586	0.0871895	1.1018	0.206203	0.584685	5.9e-06	1.10901	0.0274498	1.24415	0.0152877	0.660224	1.27e-05	1.25229	0.000473334	0.530662	1.04e-05	1.00654	0.561429	1.89676	1.8e-07
Q0D3N0	Peroxidase 2 OS=Oryza sativa subsp. japonica GN=PRX112 PE=2 SV=1 - [PER2_ORYSJ]	1.108	0.00864882	1.002	0.284079	0.799	0.0562542	0.892	0.0243253	0.937	0.161269	0.878	0.365023	1.225	0.103208	1.046	0.734044	0.904332	0.118081	0.721119	0.000186419	0.797405	0.00812567	0.845668	0.00218474	0.876248	0.268387	1.53317	0.000526616	1.05045	0.083169	0.984305	0.287479	1.37332	6.31e-05	1.17265	0.0671454	0.937033	0.95296	1.30736	0.00010901	1.11633	0.370601	1.39522	0.0234754	1.19134	0.56119	0.853878	0.0600269
Q6Z481	Glycosyltransferase OS=Oryza sativa subsp. japonica GN=Os07g0503300 PE=2 SV=1 - [Q6Z481_ORYSJ]	1.108		1.032		1.903		0.833	0.0795537	0.84	0.003653	1.234	0.0535846	0.893	0.0120136	0.952	0.423444	0.931408		1.71751		1.84399		0.758123		1.19574		0.469259		1.0084	0.303486	1.48139	0.00361837	1.07203	0.688696	1.14286	0.220597	1.46905	0.000267363	1.0631	0.265119	1.13333	0.00962209	0.723663	0.000589474	0.771475	0.0134361	1.06607	0.0387168
Q6YZK5	Os08g0359000 protein OS=Oryza sativa subsp. japonica GN=Os08g0359000 PE=2 SV=1 - [Q6YZK5_ORYSJ]	1.108		1.3		0.924		1.309	0.0620633	0.757	0.0103795	0.672	0.0103213	0.575	0.00197611	0.926	0.250001	1.17329		0.833935		0.710769		0.683213		0.516923		0.622294		0.578304	0.00956821	0.513369	0.00767259	0.439267	0.00378649	0.70741	0.034065	0.887715	0.336308	0.759577	0.0483989	1.22325	0.0385385	0.855655	0.3069	1.37798	0.0264134	1.61043	0.00480526
Q6K2G7	Os02g0508000 protein OS=Oryza sativa subsp. japonica GN=Os02g0508000 PE=2 SV=1 - [Q6K2G7_ORYSJ]	1.108	0.0628308	0.951	0.288457	1.037	0.0743765	0.841	0.0496327	0.84	0.0133337	0.863	0.0234224	0.884	0.0785678	0.868	0.0306544	0.858303	0.066304	0.935921	0.145014	1.09043	0.121689	0.758123	0.0341357	0.907466	0.120453	0.852459	0.948128	0.998811	0.0808792	1.02616	0.268132	1.05113	0.583535	1.0321	0.444259	1.02738	0.15827	1.05238	0.0509889	1.03333	0.208049	1.02433	0.126138	1.00579	0.952953	0.9819	0.240334
Q5Z4M1	Os06g0308300 protein OS=Oryza sativa subsp. japonica GN=P0417E03.30-1 PE=2 SV=1 - [Q5Z4M1_ORYSJ]	1.108		1.373		1.349		1.386	0.000273478	2.114	5.38e-10	1.265	0.000241346	0.907	0.1176	1.527	6.33e-06	1.23917		1.21751		0.98252		1.90794		0.92134		0.67235		1.52525	8.38e-08	0.912698	0.92367	0.654401	3.08e-05	1.10173	0.059942	0.598392	9.95e-08	0.429044	2.92e-10	0.722327	1.59e-06	0.716996	2.8e-05	1.20711	0.0731878	1.68357	1.25e-06
Q5VQK9	Protein CHLOROPLAST ENHANCING STRESS TOLERANCE, chloroplastic OS=Oryza sativa subsp. japonica GN=CEST PE=2 SV=1 - [CEST_ORYSJ]	1.108	0.112813	1.087	0.0829037	1.045	0.161017	1.403	0.0244551	1.424	0.0165248	1.392	0.00212996	0.854	0.162861	1.383	0.00332141	0.981047	0.681516	0.943141	0.421193	0.961362	0.323734	1.2852	0.31592	1.28059	0.00160825	0.817225	0.00637252	1.01497	0.856012	0.99216	0.681513	0.608696	0.00392971	0.985745	0.474712	0.977528	0.858307	0.599719	0.00261789	0.971208	0.595304	0.613506	0.000158618	0.993534	0.519242	1.61944	0.00041255
Q10HX5	Modifier of rudimentary protein, expressed OS=Oryza sativa subsp. japonica GN=Os03g0572300 PE=2 SV=1 - [Q10HX5_ORYSJ]	1.108	0.052104	1.357	0.0163407	1.241	0.0335243	1.19	0.115016	1.736	0.00282746	1.217	0.0315493	1.464	0.0163869	1.375	0.0128286	1.22473	0.0887643	1.12004	0.147666	0.914517	0.962298	1.56679	0.00700259	0.896831	0.0951326	1.17969	0.73162	1.45882	0.0247459	1.02269	0.905114	1.23025	0.12355	1.15546	0.182224	0.701037	0.010311	0.843318	0.0534873	0.792051	0.024027	1.20296	0.076327	1.12983	0.101383	0.939208	0.423416
A0A0P0X8Y1	Os07g0618600 protein (Fragment) OS=Oryza sativa subsp. japonica GN=Os07g0618600 PE=4 SV=1 - [A0A0P0X8Y1_ORYSJ]	1.107	0.0461405	1.088	0.360911	0.993	0.384734	0.907	0.243741	1.134	0.169299	0.898	0.154633	1.081	0.671087	0.91	0.428935	0.982836	0.305517	0.897019	0.0721493	0.912684	0.208495	1.02439	0.387194	0.825368	0.093645	1.08862	0.158985	1.25028	0.0283041	0.990077	0.396812	1.19184	0.0860731	1.00331	0.751431	0.791887	0.026906	0.953263	0.241426	0.802469	0.140315	1.20379	0.0715698	1.01336	0.985391	0.841813	0.31769
P14656	Glutamine synthetase cytosolic isozyme 1-1 OS=Oryza sativa subsp. japonica GN=GLN1-1 PE=1 SV=1 - [GLN11_ORYSJ]	1.106	2e-05	0.911	0.000265827	0.916	0.0812024	0.918	0.0274109	1.055	0.145665	0.958	0.12128	1.176	0.0134496	1.248	1.49e-05	0.823689	3.2e-10	0.82821	2.83e-06	1.00549	0.221732	0.953888	3.14e-05	1.05159	0.510529	1.28384	0.010644	1.14924	0.000939376	1.04357	0.823299	1.28105	0.000312557	1.35948	4.96e-07	0.908057	0.0164606	1.11469	0.0650177	1.18294	7.61e-05	1.22756	0.0021492	1.30271	6.41e-06	1.06122	0.0384587
Q6K439	Probable plastid-lipid-associated protein 2, chloroplastic OS=Oryza sativa subsp. japonica GN=PAP2 PE=2 SV=1 - [PAP2_ORYSJ]	1.106	0.000130887	0.9	0.00364459	1.24	5.15e-08	1.193	0.0309897	1.047	0.874888	0.919	0.611553	1.493	0.00294094	0.866	0.0701839	0.813743	4.34e-09	1.12116	0.000921284	1.37778	2.51e-11	0.946655	0.000803721	1.02111	0.193803	1.20403	0.0434812	0.877619	0.0506178	0.770327	0.313736	1.25147	0.0780645	0.725901	0.0032504	0.877746	0.678757	1.42598	0.00404142	0.827125	0.0848485	1.62459	0.0256889	0.942329	0.1747	0.58004	0.000705744
Q0JM17	DEAD-box ATP-dependent RNA helicase 56 OS=Oryza sativa subsp. japonica GN=AIP1 PE=1 SV=2 - [RH56_ORYSJ]	1.106	0.00229366	0.996	0.46555	1.283	0.00106495	1.369	1.52e-07	1.392	5.17e-11	1.329	3.56e-09	0.917	0.0278589	1.654	1.13e-10	0.900542	0.0221843	1.16004	0.294026	1.28815	0.00583354	1.25859	0.0151793	1.33434	0.000119542	0.714731	1.58e-05	1.0168	0.669659	0.970782	0.425434	0.669832	1.11e-08	1.20818	0.00123181	0.954741	0.0645322	0.658764	4.79e-12	1.18822	0.000239797	0.689992	2.08e-10	1.24454	2.73e-05	1.80371	1.83e-11
Q5Z6U5	T-complex protein 1 subunit gamma OS=Oryza sativa subsp. japonica GN=Os06g0538000 PE=2 SV=1 - [Q5Z6U5_ORYSJ]	1.106	0.0019735	1.193	0.00030702	1.255	0.000189264	1.214	0.00151512	1.164	0.00592107	1.187	0.00336075	0.974	0.751292	1.313	5.61e-05	1.07866	0.519758	1.13472	0.0820621	1.05197	0.180482	1.05244	0.297275	0.994971	0.214037	0.776096	0.00667788	0.958814	0.341203	0.977759	0.809759	0.802306	0.00209474	1.08155	0.0345231	1.01976	0.510506	0.83677	0.00739799	1.12801	0.00538917	0.820556	0.00405609	1.10615	0.0257241	1.34805	8.33e-05
Q6K5R5	40S ribosomal protein S27 OS=Oryza sativa subsp. japonica GN=Os02g0478700 PE=3 SV=1 - [Q6K5R5_ORYSJ]	1.105	0.43718	1.544	8.48e-09	1.886	5.93e-10	1.158	0.182214	1.367	0.0327806	1.336	0.0418907	0.708	0.198336	1.711	0.00923093	1.39729	9.89e-10	1.70679	2.33e-10	1.2215	0.000168862	1.2371	6.84e-06	0.865285	0.134329	0.375398	8.95e-07	1.18048	0.0402492	1.15371	0.0735243	0.611399	0.00864025	1.47755	0.00965041	0.977323	0.985586	0.517922	0.00295619	1.25165	0.0561939	0.52994	0.00484098	1.28069	0.0677679	2.41667	0.00210931
B7ES13	Os02g0137800 protein OS=Oryza sativa subsp. japonica GN=Os02g0137800 PE=2 SV=1 - [B7ES13_ORYSJ]	1.105	0.172521	1.198	0.018377	1.116	0.798853	1.067		1.247		1.056		1.044		1.352		1.08416	0.176034	1.00995	0.282129	0.931553	0.0595911	1.12851		0.881469		0.935484		1.1687		0.989691		0.978444		1.2671		0.846832		0.837209		1.0842		0.988636		1.2803		1.29502
A0A0P0UY01	Os01g0141100 protein OS=Oryza sativa subsp. japonica GN=Os01g0141100 PE=4 SV=1 - [A0A0P0UY01_ORYSJ]	1.104		1.103		1.421		0.926	0.31439	1.043	0.119412	0.985	0.758098	1.126	0.0510288	0.892	0.178843	0.999094		1.28714		1.2883		0.944746		0.893019		0.7924		1.12635	0.050347	1.06371	0.278759	1.21598	0.0274772	0.963283	0.713267	0.944391	0.297451	1.07958	0.794234	0.855225	0.0310033	1.14315	0.188827	0.905584	0.171278	0.792185	0.0170761
Q5ZBN0	Os01g0607900 protein OS=Oryza sativa subsp. japonica GN=Os01g0607900 PE=2 SV=1 - [Q5ZBN0_ORYSJ]	1.103	0.0615591	1.007	0.789472	0.915	0.0246679	0.921	0.984393	0.802	0.0446424	0.862	0.170527	0.952	0.52116	0.909	0.797251	0.912965	0.170762	0.829556	0.000313019	0.90864	0.0230111	0.727108	0.0140268	0.856008	0.473446	1.04044	0.398159	0.870793	0.310939	0.935939	0.432438	1.03366	0.629705	0.986971	0.863364	1.07481	0.779727	1.18703	0.734696	1.13342	0.418317	1.10441	0.874364	1.05452	0.557121	0.954832	0.745779
Q941T6	Os01g0847700 protein OS=Oryza sativa subsp. japonica GN=Os01g0847700 PE=2 SV=1 - [Q941T6_ORYSJ]	1.103	0.0824929	1.069	0.102952	1.268	0.00045037	1.452	2.68e-08	1.392	3.98e-09	1.386	1.92e-08	1.534	3.36e-09	1.268	0.000179974	0.969175	0.835842	1.14959	0.00174996	1.18616	0.00603851	1.26201	0.0788267	1.29654	0.306288	1.20978	0.937091	0.958678	0.534667	0.954545	0.333741	1.05647	0.117733	0.873278	0.0010573	0.99569	0.653674	1.10201	0.0248756	0.91092	0.00108638	1.10678	0.0132288	0.914863	0.00385734	0.826597	3.42e-05
Q5NAP3	Os01g0223200 protein OS=Oryza sativa subsp. japonica GN=Os01g0223200 PE=2 SV=1 - [Q5NAP3_ORYSJ]	1.103	4.12e-05	1.038	0.19008	0.92	0.244749	1.064		0.833		1.033		0.75		0.825		0.94107	0.111341	0.834089	0.0111873	0.88632	0.105594	0.755213		0.995183		0.815217		0.782895		0.970865		0.704887		0.775376		1.2401		0.90036		0.990396		0.726041		0.798645		1.1
Q6ZL61	Os07g0182100 protein OS=Oryza sativa subsp. japonica GN=Os07g0182100 PE=2 SV=1 - [Q6ZL61_ORYSJ]	1.102	0.557637	1.33	0.00484144	1.48	0.00390971	1.168	0.687143	0.837	0.216977	1.143	0.469123	2.804	0.0131577	0.757	0.12036	1.2069	0.00431084	1.34301	0.00445756	1.11278	0.38919	0.759528	0.0336869	0.859398	0.000213261	1.89459	0.0342176	0.71661	0.0543759	0.978596	0.0891654	2.40068	0.0124874	0.648116	0.0104652	1.36559	0.25575	3.35006	0.002102	0.904421	0.833137	2.45319	0.00251198	0.662292	0.00716705	0.269971	0.00109603
Q8S9Z2	UDP-D-apiose/UDP-D-xylose synthase OS=Oryza sativa subsp. japonica GN=Os01g0969100 PE=2 SV=1 - [AXS_ORYSJ]	1.102	0.0720931	0.986	0.671661	1.136	0.00265709	1.143	0.0212713	1.022	0.853205	0.932	0.587049	1.212	0.0656662	1.046	0.56075	0.894737	0.0452075	1.03085	0.044652	1.15213	0.00212831	0.927405	0.185182	0.945233	0.636803	1.0669	0.859865	0.894138	0.0312709	0.815398	0.0127946	1.06037	0.497057	0.915136	0.14246	0.911937	0.497385	1.18591	0.0938863	1.02348	0.655211	1.30043	0.037176	1.12232	0.367453	0.863036	0.32479
Q9ZST1	30S ribosomal protein S17, chloroplastic OS=Oryza sativa subsp. japonica GN=RPS17 PE=2 SV=1 - [RR17_ORYSJ]	1.101	0.111141	1.559	0.00125768	1.101	0.0593924	1.011	0.932629	2.364	2.62e-05	1.233	0.0839308	0.982	0.607796	1.295	0.0835721	1.41599	0.00131631	1	0.248201	0.706222	0.00206455	2.14714	0.00219014	0.790892	0.00108066	0.891916	0.0486726	2.33828	3.67e-06	1.21958	0.00180126	0.971316	0.484484	1.28091	0.00117733	0.521574	3.53e-05	0.415398	5.28e-06	0.5478	3.11e-05	0.796431	0.0056796	1.05028	0.956102	1.31874	0.00502084
Q8S718	Glutathione S-transferase GSTU6, putative, expressed OS=Oryza sativa subsp. japonica GN=LOC_Os10g38700 PE=2 SV=1 - [Q8S718_ORYSJ]	1.101	0.00722693	1.026	0.556792	1.278	3.47e-05	1.353	0.000464837	0.902	0.096934	1.029	0.856779	1.131	0.0392918	0.782	0.00342943	0.93188	0.0099258	1.16076	0.00389533	1.24561	3.51e-05	0.819255	0.000141563	1.00292	0.380573	0.884977	0.553699	0.666667	2.99e-06	0.760532	0.000695281	0.83592	0.441484	0.577975	8.72e-07	1.1408	0.0661177	1.25388	0.00323926	0.866962	0.0208284	1.09913	0.0502113	0.759961	0.00243686	0.691424	0.000381568
Q5ZC74	Os01g0589100 protein OS=Oryza sativa subsp. japonica GN=Os01g0589100 PE=2 SV=1 - [Q5ZC74_ORYSJ]	1.101	0.15353	1.215	0.0554964	1.268	0.0315345	1.279	0.407205	1.075	0.57821	2.634	0.298473	1.062	0.78509	0.821	0.616339	1.10354	0.048025	1.15168	0.00849348	1.04362	0.191394	0.976385	0.377613	2.1679	0.363678	0.837539	0.408888	0.8405	0.52941	2.05942	0.374138	0.830336	0.626312	0.641908	0.352743	2.45023	0.31397	0.987907	0.976438	0.763721	0.486988	0.403189	0.321844	0.311693	0.27885	0.77307	0.595093
Q688M5	Chitinase 9 OS=Oryza sativa subsp. japonica GN=Cht9 PE=2 SV=1 - [CHI9_ORYSJ]	1.1	0.503266	1.321	0.209873	1.113	0.0331842	1.115	0.563382	1.03	0.497344	1.162	0.0830854	0.919	0.427581	1.357	0.0286353	1.20091	0.43938	1.01182	0.983049	0.842544	0.357999	0.936364	0.571946	0.879637	0.973439	0.825696	0.201057	0.923767	0.0949083	1.04215	0.0428746	0.824215	0.0546063	1.21704	0.012389	1.12816	0.0146218	0.892233	0.894717	1.31748	0.00635072	0.790878	0.0096631	1.16781	0.195822	1.47661	0.00452676
Q10NM5	50S ribosomal protein L4, chloroplast, putative, expressed OS=Oryza sativa subsp. japonica GN=LOC_Os03g15870 PE=2 SV=1 - [Q10NM5_ORYSJ]	1.1	0.0773946	1.375	4.84e-18	1.103	0.00388262	1.643	8.1e-10	1.502	1.23e-07	1.566	9.59e-09	0.795	0.0216805	1.573	3.1e-07	1.25	1.06e-11	1.00273	0.3186	0.802182	4.93e-10	1.36545	2.77e-06	1.13891	0.944441	0.720762	9.38e-06	0.914181	0.31706	0.953135	0.341392	0.483871	5.79e-10	0.957395	0.0627037	1.04261	0.901638	0.529294	1.98e-08	1.04727	0.438185	0.507663	4.11e-09	1.00447	0.331438	1.97862	5.07e-08
A0A0P0WI62	Os05g0149300 protein (Fragment) OS=Oryza sativa subsp. japonica GN=Os05g0149300 PE=4 SV=1 - [A0A0P0WI62_ORYSJ]	1.1	0.231057	1.641	0.00770504	1.214	0.29099	1.095	0.0901393	1.239	0.0355836	1.17	0.115971	1.684	2.77e-08	1.475	5.26e-05	1.49182	0.0208061	1.10364	0.54971	0.739793	0.130695	1.12636	1	0.71298	0.00168616	1.38715	0.00937156	1.13151	0.446094	1.06849	0.880819	1.5379	4.08e-07	1.34703	0.000859268	0.94431	0.584875	1.35916	7.59e-06	1.19048	0.00705175	1.43932	2.82e-06	1.26068	0.00246683	0.875891	0.0109184
Q7XUP7	Peptide methionine sulfoxide reductase A2-1 OS=Oryza sativa subsp. japonica GN=MSRA2-1 PE=2 SV=2 - [MSR21_ORYSJ]	1.099	0.136542	1.101	0.131092	1.175	0.0279289	0.968	0.568514	1.208	0.000855247	0.953	0.342754	1.027	0.584933	1.127	0.176396	1.00182	0.676186	1.06915	0.295837	1.06721	0.136708	1.09918	0.00278805	0.865577	0.0120827	0.874043	0.185487	1.24793	0.00255741	0.984504	0.997893	1.06095	0.326595	1.16426	0.117313	0.788907	7.66e-06	0.850166	0.000927257	0.932947	0.073826	1.07765	0.0678705	1.18258	0.0269084	1.09737	0.298621
Q2R480	6-phosphogluconate dehydrogenase, decarboxylating 2, chloroplastic OS=Oryza sativa subsp. japonica GN=G6PGH2 PE=2 SV=1 - [6PGD2_ORYSJ]	1.099	0.273618	1.087	0.313931	1.005	0.811205	1.104	0.032437	1.149	0.0168572	1.057	0.331848	1.259	0.000549717	1.162	0.000987254	0.989081	0.795244	0.914468	0.428148	0.924563	0.436408	1.0455	0.974252	0.972401	0.206049	1.25274	0.1297	1.04076	0.825201	0.957428	0.169634	1.1404	0.821682	1.05254	0.540787	0.91993	0.159882	1.09574	0.529057	1.01131	0.301873	1.19111	0.0280648	1.09934	0.0204702	0.922955	0.506619
Q7XVP0	OSJNBa0023J03.8 protein OS=Oryza sativa subsp. japonica GN=Os04g0306400 PE=2 SV=2 - [Q7XVP0_ORYSJ]	1.099	0.0284858	1.332	0.00367534	1.498	1.92e-05	1.059	0.904743	0.834	0.0652709	1.043	0.900996	1.116	0.322544	0.69	0.0135038	1.21201	0.0404974	1.36306	2.68e-05	1.12462	0.0689623	0.758872	0.233997	0.783033	0.781075	0.744993	0.503017	0.787535	0.0354672	0.984891	0.998081	1.05382	0.179418	0.651558	0.00542581	1.2506	0.0305882	1.33813	0.00365316	0.827338	0.266153	1.06999	0.164996	0.661553	0.0044754	0.61828	0.000729006
Q7X6D9	OSJNBa0058K23.5 protein OS=Oryza sativa subsp. japonica GN=Os04g0618500 PE=4 SV=2 - [Q7X6D9_ORYSJ]	1.099		2.048		2.014		1.397	0.0183973	1.651	0.00116	1.335	0.0278326	1.667	0.00837896	1.303	0.00763141	1.86351		1.83258		0.983398		1.50227		0.651855		0.827706		1.18182	0.0640487	0.955619	0.763679	1.19327	0.326281	0.932713	0.394385	0.808601	0.0371518	1.00969	0.565491	0.789219	0.372972	1.24869	0.231255	0.97603	0.271824	0.781644	0.829554
Q6K850	Os02g0804500 protein OS=Oryza sativa subsp. japonica GN=Os02g0804500 PE=3 SV=1 - [Q6K850_ORYSJ]	1.098	0.692977	1.195	0.00259765	1.064	0.104672	1.127	0.315009	1.026	0.746169	0.921	0.42649	0.957	0.436085	0.829	0.155791	1.08834	0.0434808	0.969035	0.346202	0.890377	0.0869651	0.934426	0.150358	0.770711	0.0536445	0.899436	0.2735	0.910382	0.300607	0.817214	0.107446	0.849157	0.0751962	0.735581	0.0393353	0.897661	0.174094	0.932749	0.00420856	0.807992	0.034216	1.03909	0.740215	0.900109	0.482433	0.866249	0.196746
A0A0P0XM03	Os09g0408000 protein (Fragment) OS=Oryza sativa subsp. japonica GN=Os09g0408000 PE=4 SV=1 - [A0A0P0XM03_ORYSJ]	1.098		0.741		1.001		0.382		0.677		0.354		0.988		0.936		0.674863		0.911658		1.35088		0.616576		0.477733		0.987013		1.77225		0.926702		2.58639		2.45026		0.522895		1.45938		1.38257		2.79096		2.64407		0.947368	GO:0008104;GO:0070727;GO:0006886;GO:0071702;GO:0033036;GO:0016192;GO:0034613;GO:0006810;GO:0045184;GO:0008150;GO:0051649;GO:0051234;GO:0051179;GO:0051641;GO:0046907;GO:0015031;
Q7Y180	Acidic leucine-rich nuclear phosphoprotein 32-related protein 2 OS=Oryza sativa subsp. japonica GN=Os03g0668900 PE=2 SV=1 - [AN322_ORYSJ]	1.097	0.1187	1.02	0.692687	1.094	0.0365808	1.001	0.906632	1.641	0.180409	0.945	0.752343	0.959	0.696676	1.211	0.253939	0.929809	0.33401	0.997265	0.823224	1.07255	0.199484	1.4959	0.00284077	0.926471	0.145066	0.8766	0.00782023	1.63936	0.178844	0.944056	0.653132	0.958042	0.538276	1.20979	0.222529	0.575868	0.168417	0.5844	0.160676	0.737965	0.316521	1.01481	0.997004	1.28148	0.231117	1.26277	0.183346
Q75G84	Potassium transporter 21 OS=Oryza sativa subsp. japonica GN=HAK21 PE=3 SV=1 - [HAK21_ORYSJ]	1.097	0.638376	2.422	0.00727036	6.223	0.0043937	0.875		0.791		2.289		5.209		0.542		2.20784	0.0174414	5.67274	0.00517706	2.56936	0.00750902	0.721057		0.945087		0.837056		0.904		2.616		5.95314		0.619429		2.89381		6.58534		0.685209		2.27567		0.236785		0.104051
Q5Z645	Os06g0567200 protein OS=Oryza sativa subsp. japonica GN=Os06g0567200 PE=2 SV=1 - [Q5Z645_ORYSJ]	1.097	0.361601	1.378	0.194858	1.056	0.818934	0.885	0.0650522	1.224	0.0113326	0.794	0.00106604	0.863	0.00597406	1.079	0.558479	1.25615	0.312151	0.962625	0.10806	0.766328	0.144635	1.11577	0.0269797	0.576197	0.0288151	0.817235	0.730608	1.38305	0.004229	0.897175	0.168875	0.975141	0.797895	1.21921	0.113199	0.648693	0.000372856	0.705065	0.00109413	0.881536	0.180597	1.0869	0.148535	1.35894	0.0148744	1.25029	0.0598051
Q7Y0E6	LOC496049 protein, putative, expressed OS=Oryza sativa subsp. japonica GN=Os03g0405100 PE=2 SV=1 - [Q7Y0E6_ORYSJ]	1.097	0.104889	1.013	0.342209	0.962	0.735797	1.474	0.168311	0.805	0.0132126	1.367	0.21936	0.619	0.104483	1.172	0.173869	0.923428	0.320581	0.876937	0.0172734	0.949654	0.288419	0.73382	0.00940705	1.34946	0.199138	0.643451	0.239895	0.546133	0.059229	0.927408	0.715228	0.419946	0.059636	0.795115	0.349443	1.69814	0.0603916	0.768944	0.504857	1.4559	0.0171059	0.452816	0.0666996	0.857352	0.52218	1.89338	0.0582591
Q7F5L2	Os01g0196600 protein OS=Oryza sativa subsp. japonica GN=Os01g0196600 PE=4 SV=1 - [Q7F5L2_ORYSJ]	1.096	0.0181699	0.921	0.134651	0.881	0.0038665	0.798		1.02		0.794		0.999		0.915		0.840328	0.00970241	0.803832	0.000625395	0.956569	0.137005	0.930657		0.862106		1.13394		1.2782		0.994987		1.25188		1.14662		0.778431		0.979412		0.897059		1.25819		1.15239		0.915916	GO:0006520;GO:1901360;GO:0044237;GO:0006139;GO:0019752;GO:0090304;GO:0044249;GO:0006807;GO:0009067;GO:0044281;GO:0044283;GO:0043170;GO:1901576;GO:0044710;GO:0044711;GO:0044260;GO:0008150;GO:0071704;GO:0010467;GO:0044699;GO:1901566;GO:1901605;GO:0008380;GO:1901607;GO:0000096;GO:0008652;GO:0000097;GO:0009987;GO:0006725;GO:0009058;GO:0044763;GO:0008152;GO:0043436;GO:0034641;GO:0046483;GO:0016070;GO:…
Q6Z718	Os02g0123500 protein OS=Oryza sativa subsp. japonica GN=P0575F10.14 PE=4 SV=1 - [Q6Z718_ORYSJ]	1.096	0.171502	1.016	0.757926	1.109	0.0857195	1.221	7.9e-05	1.038	0.71095	1.12	0.0876712	1.126	0.229258	1.317	3.63e-07	0.927007	0.372918	1.01186	0.487889	1.09154	0.191989	0.94708	0.00785437	1.10236	0.469146	1.01533	0.153084	0.850123	6.36e-06	0.917281	0.138808	0.922195	0.00215109	1.07862	0.0237602	1.079	0.100777	1.08478	0.27637	1.26879	1.27e-08	1.00536	0.407244	1.17589	0.00434144	1.16963	7.74e-06
Q5VPR6	Os06g0118700 protein OS=Oryza sativa subsp. japonica GN=Os06g0118700 PE=2 SV=1 - [Q5VPR6_ORYSJ]	1.096	0.000397114	0.835	1.42e-10	0.829	6.03e-08	1.063	0.0855465	1.063	0.0825759	1.096	0.747338	1.004	0.572651	1.241	9.02e-05	0.761861	6.47e-16	0.756387	8.37e-12	0.992814	0.121847	0.969891	0.00241736	1.31257	0.114668	1.2111	0.0653311	1	0.435071	1.03104	0.27532	0.944497	0.137867	1.16745	0.213068	1.03104	0.48929	0.944497	0.155427	1.16745	0.000853616	0.916058	0.995356	1.1323	0.0178424	1.23606	5.9e-05
A0A0P0VC15	Os01g0911100 protein OS=Oryza sativa subsp. japonica GN=Os01g0911100 PE=3 SV=1 - [A0A0P0VC15_ORYSJ]	1.096	0.174846	1.177	0.0389443	1.618	0.00796006	0.984	0.734501	0.881	0.150957	1.359	0.106949	1.129	0.176218	0.717	0.0732533	1.07391	0.157032	1.47628	0.0164149	1.37468	0.0525783	0.803832	0.14765	1.15463	0.16286	0.697775	0.743669	0.895325	0.719967	1.3811	0.130686	1.14736	0.191533	0.728659	0.27681	1.54257	0.0310209	1.2815	0.0535485	0.813848	0.190529	0.830758	0.801506	0.527594	0.0194142	0.635075	0.0297455
A0A0P0VH79	Os02g0257300 protein OS=Oryza sativa subsp. japonica GN=Os02g0257300 PE=4 SV=1 - [A0A0P0VH79_ORYSJ]	1.096	0.00742636	0.963	0.131417	1.056	0.689904	1.216	0.000168771	0.981	0.479142	1.129	0.00436726	1.125	0.021159	0.992	0.98946	0.87865	0.000232966	0.963504	0.0546893	1.09657	0.099782	0.895073	0.00263648	1.17238	0.00541419	1.06534	0.326895	0.806743	0.000242745	0.928454	0.1346	0.925164	0.0755661	0.815789	0.000371355	1.15087	0.00748675	1.14679	0.0391623	1.01121	0.551181	0.996457	0.686318	0.878654	0.0086829	0.881778	0.0326218
Q5ZCK5	Probable calcium-binding protein CML16 OS=Oryza sativa subsp. japonica GN=CML16 PE=2 SV=1 - [CML16_ORYSJ]	1.095	0.0855457	1.103	0.00381108	1.209	0.000279099	0.993	0.575413	1.015	0.848065	1.207	0.113063	1.067	0.183886	0.832	0.0463209	1.00731	0.126485	1.10411	0.00822869	1.0961	0.154275	0.926941	0.716698	1.09429	0.614264	0.882548	0.834279	1.02216	0.539553	1.21551	0.058475	1.07452	0.109043	0.837865	0.162574	1.18916	0.334236	1.05123	0.310262	0.819704	0.0863316	0.88401	0.689321	0.689312	0.00206999	0.779756	0.0152515
Q8LQ41	Os01g0850900 protein OS=Oryza sativa subsp. japonica GN=Os01g0850900 PE=2 SV=1 - [Q8LQ41_ORYSJ]	1.095	0.825974	1.353	0.0144658	1.45	0.00014477	1.091	0.330692	1.136	0.517418	1.271	0.00116587	1.561	2.81e-06	0.72	0.000167836	1.23562	0.0115184	1.3242	8.81e-05	1.07169	0.0346294	1.03744	0.205162	0.939394	0.267076	1.07655	0.0619815	1.04125	0.615753	1.16499	0.0012197	1.4308	1.92e-06	0.659945	9.46e-07	1.11884	0.000625395	1.37412	1.31e-06	0.633803	1.96e-06	1.22817	0.00122682	0.566483	9.58e-08	0.461243	6.59e-09
Q7F8T6	Tricin synthase 2 OS=Oryza sativa subsp. japonica GN=ROMT-17 PE=1 SV=1 - [OMT17_ORYSJ]	1.093	0.426357	1.136	0.116506	1.02	0.306129	1.082	0.402942	0.84	0.166117	0.869	0.428482	0.918	0.320431	1.288	0.0682499	1.03934	0.2797	0.933211	0.830905	0.897887	0.260294	0.768527	0.268784	0.764965	0.23661	0.9	0.457178	0.77634	0.0797807	0.803142	0.226719	0.848429	0.121256	1.19039	0.138447	1.03452	0.782242	1.09286	0.311511	1.53333	0.0200549	1.05639	0.801016	1.48216	0.0745011	1.40305	0.0226252
Q6YXW6	Sucrose-phosphatase 2 OS=Oryza sativa subsp. japonica GN=SPP2 PE=1 SV=1 - [SPP2_ORYSJ]	1.092	0.573681	1.025	0.8065	1.974	0.0149708	1.213	0.26337	0.943	0.617857	1.329	0.0725913	0.842	0.208025	1.16	0.337167	0.938645	0.589139	1.80769	0.0183028	1.92585	0.0138087	0.863553	0.4033	1.29659	0.0002153	0.426545	0.0835786	0.777411	0.147756	1.09563	0.500627	0.694147	0.0765233	0.956307	0.704887	1.40933	0.0146611	0.892895	0.143962	1.23012	0.163589	0.633559	0.000654131	0.872837	0.22791	1.37767	0.0703017
Q0DKM4	U1 small nuclear ribonucleoprotein A OS=Oryza sativa subsp. japonica GN=Os05g0154800 PE=3 SV=1 - [RU1A_ORYSJ]	1.092	0.00972263	1.285	0.000199425	1.06	0.0652762	1.137	0.233857	1.712	0.000869055	1.162	0.00535977	0.926	0.948298	1.109	0.0462789	1.17674	0.0573564	0.970696	0.236935	0.824903	0.00445779	1.56777	0.000542992	0.90428	0.0161702	0.873585	0.114836	1.50572	0.0716422	1.02199	0.681971	0.814424	0.282629	0.975374	0.568897	0.678738	0.002558	0.540888	0.00544469	0.64778	0.00285671	0.796902	0.181796	0.954389	0.529921	1.19762	0.283135
Q67VC7	Os06g0237300 protein OS=Oryza sativa subsp. japonica GN=Os06g0237300 PE=4 SV=1 - [Q67VC7_ORYSJ]	1.092	0.0230199	1.013	0.0806307	0.961	0.891106	0.816	0.0775847	0.99	0.995385	0.891	0.701963	1.368	0.00190824	0.943	0.204988	0.927656	0.253004	0.880037	0.0155815	0.948667	0.0485952	0.906593	0.188346	0.879566	0.323964	1.42352	0.000129765	1.21324	0.11253	1.09191	0.355492	1.67647	0.000252759	1.15564	0.827836	0.9	0.71829	1.38182	0.00370399	0.952525	0.240604	1.53535	0.00691006	1.05836	0.507298	0.689327	0.00106921
Q5SN58	Os01g0664500 protein OS=Oryza sativa subsp. japonica GN=P0003E08.12-1 PE=2 SV=1 - [Q5SN58_ORYSJ]	1.091	0.100962	1.258	0.0121358	1.015	0.519159	1.019	0.945536	1.22	0.131843	0.978	0.611775	1.297	0.0328724	0.941	0.455211	1.15307	0.162345	0.930339	0.108642	0.806836	0.0203559	1.11824	0.578025	0.777424	0.101328	1.27783	0.0458752	1.19725	0.311266	0.959764	0.671129	1.27282	0.142173	0.923454	0.624099	0.801639	0.154754	1.06311	0.553514	0.771311	0.0837005	1.32618	0.0657625	0.962168	0.980457	0.72552	0.025548
Q9FTU2	Os01g0238600 protein OS=Oryza sativa subsp. japonica GN=Os01g0238600 PE=2 SV=1 - [Q9FTU2_ORYSJ]	1.091	0.0845793	1.078	0.0525681	1.045	6.44e-05	0.819	1.07e-07	1.066	0.0256188	0.967	0.853945	1.061	0.013263	0.942	0.167643	0.988084	0.663036	0.957837	0.000462671	0.969388	0.00092725	0.977085	4.13e-05	0.897032	0.462132	1.01531	0.0369655	1.30159	3.64e-11	1.18071	0.0022951	1.29548	5.17e-12	1.15018	4.42e-06	0.907129	0.16578	0.99531	0.891163	0.883677	0.000354163	1.09721	0.140259	0.974147	0.60441	0.887842	0.000100979
Q10R96	Os03g0167000 protein OS=Oryza sativa subsp. japonica GN=Os03g0167000 PE=3 SV=1 - [Q10R96_ORYSJ]	1.091		1.247		0.772		0.739		1.491		0.709		0.698		0.825		1.14299		0.707608		0.619086		1.36664		0.568565		0.904145		2.01759		0.959405		0.94452		1.11637		0.47552		0.468142		0.55332		0.984485		1.16361		1.18195	GO:0051234;GO:0006869;GO:0006810;GO:0044765;GO:0071702;GO:1902578;GO:0008150;GO:0033036;GO:0010876;GO:0051179;GO:0044699;
Q0JE83	Os04g0311400 protein (Fragment) OS=Oryza sativa subsp. japonica GN=Os04g0311400 PE=3 SV=1 - [Q0JE83_ORYSJ]	1.091	0.408799	1.15	0.0112216	1.026	0.232414	0.881	0.255652	1.252	0.0828309	0.881	0.298302	1.163	0.368719	1.358	0.119428	1.05408	0.0699823	0.940422	0.49646	0.892174	0.71591	1.14757	0.0761135	0.766087	0.00063646	1.13353	0.933853	1.42111	0.0141789	1	0.884594	1.32009	0.157668	1.54143	0.0620288	0.703674	0.0303418	0.928914	0.532112	1.08466	0.458094	1.32009	0.168608	1.54143	0.0683669	1.16767	0.342527
Q6Z6B5	Os02g0328300 protein OS=Oryza sativa subsp. japonica GN=Os02g0328300 PE=2 SV=1 - [Q6Z6B5_ORYSJ]	1.09	0.000959736	1.193	6.86e-06	1.054	0.087302	1.016	0.360546	0.872	9.57e-06	0.979	0.115113	1.095	0.000863353	0.858	8.18e-05	1.0945	0.0103294	0.966972	0.43085	0.883487	0.00666192	0.8	6.97e-06	0.82062	0.00732609	1.0389	3.38e-05	0.858268	9.89e-07	0.963583	0.0258637	1.07776	0.0188396	0.844488	9.61e-06	1.12271	0.0268524	1.25573	1.81e-11	0.983945	0.978833	1.11849	5.94e-05	0.876404	0.0439877	0.783562	1.13e-09
Q60DT7	Os05g0190500 protein OS=Oryza sativa subsp. japonica GN=Os05g0190500 PE=2 SV=1 - [Q60DT7_ORYSJ]	1.09	0.0137343	1.182	8.43e-07	1.056	0.247459	0.873	0.197892	0.915	0.0980672	1.014	0.742269	1.237	0.0495902	0.975	0.765385	1.0844	0.00010436	0.968807	0.168173	0.893401	1.04e-05	0.83945	0.0155819	0.857868	0.014532	1.1714	0.000178474	1.04811	0.915453	1.16151	0.366004	1.41695	0.0146725	1.11684	0.395445	1.1082	0.290334	1.35191	0.0058844	1.06557	0.338382	1.21992	0.0478542	0.961538	0.997995	0.788197	0.0591685
Q5JMG1	Os01g0763300 protein OS=Oryza sativa subsp. japonica GN=Os01g0763300 PE=2 SV=1 - [Q5JMG1_ORYSJ]	1.09	0.30117	1.304	0.0502387	1.291	0.0604773	0.953	0.581639	1.013	0.880287	0.835	0.0969281	0.992	0.789511	0.877	0.177997	1.19633	0.0253306	1.1844	0.0437745	0.990031	0.8459	0.929358	0.0926656	0.640337	0.0111813	0.768397	0.240589	1.06296	0.362997	0.87618	0.000771656	1.04092	0.311979	0.920252	0.0505012	0.824284	0.0496441	0.979269	0.568695	0.865745	0.10051	1.18802	0.00851113	1.0503	0.144628	0.884073	0.0491856
Q10LR5	Fumarate hydratase 1, mitochondrial, putative, expressed OS=Oryza sativa subsp. japonica GN=Os03g0337900 PE=2 SV=1 - [Q10LR5_ORYSJ]	1.09	0.0339347	0.977	0.904224	0.967	0.925625	0.994	0.683974	0.972	0.225567	1.019	0.392539	0.985	0.227471	1.037	0.687335	0.89633	0.0211097	0.887156	0.0640509	0.989765	0.83804	0.891743	0.67583	1.04299	0.260266	1.01861	0.530559	0.977867	0.35755	1.02515	0.485935	0.990946	0.123645	1.04326	0.986045	1.04835	0.876411	1.01337	0.0517132	1.06687	0.376286	0.966634	0.20578	1.01766	0.49417	1.05279	0.142554
B7F9Q5	Os06g0474200 protein OS=Oryza sativa subsp. japonica GN=Os06g0474200 PE=2 SV=1 - [B7F9Q5_ORYSJ]	1.09		0.83		0.889		0.976		0.873		0.595		0.896		0.855		0.761468		0.815596		1.07108		0.800917		0.716867		1.00787		0.894467		0.609631		0.918033		0.876025		0.681558		1.02635		0.979381		1.50588		1.43697		0.954241	GO:0080090;GO:0019222;GO:0050684;GO:0031323;GO:0090304;GO:0034641;GO:0006807;GO:0044237;GO:0048024;GO:0050789;GO:1901360;GO:0006139;GO:0008380;GO:0044260;GO:0071704;GO:0043484;GO:0060255;GO:0010467;GO:0065007;GO:0044699;GO:0010468;GO:0000278;GO:0044238;GO:0019219;GO:0009987;GO:0006725;GO:0050794;GO:0000375;GO:0000377;GO:0008150;GO:0051171;GO:0008152;GO:0046483;GO:0016070;GO:0016071;GO:0007049;GO:…
Q7XTJ3	Pyruvate dehydrogenase E1 component subunit alpha-3, chloroplastic OS=Oryza sativa subsp. japonica GN=Os04g0119400 PE=2 SV=2 - [ODPA3_ORYSJ]	1.089	0.0531309	0.971	0.382118	0.813	0.0531186	1.009	0.707406	1.035	0.251055	0.978	0.284689	0.935	0.403444	0.9	0.878909	0.891644	0.140507	0.746556	7.84e-07	0.837281	0.00150822	0.950413	0.905947	1.00721	0.467158	1.15006	0.497312	1.02577	0.399633	0.969277	0.460751	0.92666	0.256204	0.891972	0.688804	0.944928	0.877449	0.903382	0.0912028	0.869565	0.33715	0.956033	0.0990576	0.920245	0.377875	0.962567	0.638346
Q6AUN5	Os05g0568900 protein OS=Oryza sativa subsp. japonica GN=Os05g0568900 PE=2 SV=1 - [Q6AUN5_ORYSJ]	1.089	0.00050053	1.009	0.0849647	0.955	0.784869	0.923	0.00368954	0.891	0.000771611	0.92	0.00465323	1.058	0.17397	0.751	1.44e-07	0.926538	0.0107936	0.876951	0.000324375	0.946482	0.0519413	0.818182	0.000893421	0.911794	0.187403	1.10785	1.56e-05	0.96533	0.473091	0.99675	0.659173	1.14626	0.000123509	0.813651	0.000986694	1.03255	0.855002	1.18743	2.84e-05	0.842873	0.00919054	1.15	0.000279318	0.816304	0.0133429	0.70983	6.79e-09
Q8SA06	Os01g0967900 protein OS=Oryza sativa subsp. japonica GN=Os01g0967900 PE=3 SV=1 - [Q8SA06_ORYSJ]	1.088	0.449163	1.095	0.631532	1.256	0.32262	1		1.13		1.113		1.498		1.262		1.00643	0.946417	1.15441	0.486985	1.14703	0.605692	1.0386		1.01644		1.19268		1.13		1.113		1.498		1.262		0.984956		1.32566		1.11681		1.34591		1.13387		0.842457
Q657N8	Os01g0321800 protein OS=Oryza sativa subsp. japonica GN=Os01g0321800 PE=2 SV=1 - [Q657N8_ORYSJ]	1.087	0.0105246	1.106	0.402024	0.985	0.553729	1.088		1.113		1.121		1.08		0.992		1.01748	0.342593	0.906164	0.216489	0.890597	0.817389	1.02392		1.01356		1.09645		1.02298		1.03033		0.992647		0.911765		1.00719		0.97035		0.891285		0.963426		0.884924		0.918519
Q8S0J7	Probable membrane-associated 30 kDa protein, chloroplastic OS=Oryza sativa subsp. japonica GN=Os01g0895100 PE=1 SV=1 - [IM30_ORYSJ]	1.086	5.38e-07	1.217	8.71e-18	1.155	9.59e-09	1.248	3.95e-13	1.049	0.269657	1.153	5.29e-06	1.08	0.00234156	0.828	1.9e-08	1.12063	9.07e-09	1.06354	0.00677471	0.949055	0.0537612	0.96593	0.596599	0.947412	0.956287	0.935065	0.693659	0.840545	6.73e-10	0.923878	0.00353963	0.865385	0.00138315	0.663462	5.85e-19	1.09914	0.000497584	1.02955	0.0261238	0.789323	1.86e-08	0.936687	0.466149	0.718127	6.58e-13	0.766667	3.82e-09
Q6K6A4	Os02g0816800 protein OS=Oryza sativa subsp. japonica GN=Os02g0816800 PE=4 SV=1 - [Q6K6A4_ORYSJ]	1.086	0.00222683	1.152	0.000160114	1.096	0.0162205	1.232	6.12e-05	1.174	0.00100855	1.249	0.000369473	0.949	0.531657	1.307	1.72e-07	1.06077	0.314829	1.00921	0.376349	0.951389	0.0643389	1.08103	0.656259	1.0842	0.330606	0.865876	0.00728275	0.952922	0.140812	1.0138	0.963155	0.770292	4.58e-05	1.06088	0.260129	1.06388	0.190044	0.808348	0.000626837	1.11329	0.00454103	0.759808	0.000222558	1.04644	0.365961	1.37724	3.1e-07
Q6J657	Cell death associated protein OS=Oryza sativa subsp. japonica GN=Os05g0410200 PE=2 SV=1 - [Q6J657_ORYSJ]	1.086	0.0798643	1.156	0.000310799	1.622	3.54e-07	0.992	0.182588	1.013	0.0960698	1.189	0.751305	1.121	0.826441	0.854	0.0193759	1.06446	0.0676255	1.49355	8.79e-06	1.40311	6.85e-05	0.932781	0.905469	1.02855	0.237655	0.691122	0.0839151	1.02117	0.525598	1.19859	0.16788	1.13004	0.00850745	0.860887	0.0383898	1.17374	0.0580032	1.10661	0.000610624	0.84304	0.0637031	0.942809	0.442008	0.718251	0.00521344	0.76182	2.22e-05
Q8H5M0	Os07g0585000 protein OS=Oryza sativa subsp. japonica GN=OJ1060_D03.112 PE=2 SV=1 - [Q8H5M0_ORYSJ]	1.085	0.000204316	0.974	0.451749	1.029	0.582348	0.812	0.00255335	0.859	0.0230537	0.895	0.0632161	1.402	1.53e-05	0.887	0.185603	0.897696	0.000412041	0.948387	0.0111773	1.05647	0.295972	0.791705	2.01e-05	0.918891	0.0962545	1.36249	1.1e-06	1.05788	0.197417	1.10222	0.0522565	1.7266	3.89e-06	1.09236	0.0807996	1.04191	0.438043	1.63213	1.24e-05	1.0326	0.423513	1.56648	1.21e-05	0.991061	0.848477	0.632668	8.51e-05
Q8H3S1	Os08g0321000 protein OS=Oryza sativa subsp. japonica GN=P0005C02.108 PE=2 SV=2 - [Q8H3S1_ORYSJ]	1.085	1.99e-06	1.13	1.03e-13	0.862	4.07e-07	0.781	1.95e-08	1.142	0.000809379	0.691	1.57e-06	0.993	0.860192	0.922	0.000936918	1.04147	0.000906642	0.79447	1.42e-15	0.762832	5.39e-22	1.05253	2.45e-06	0.611504	6.03e-14	1.15197	4.85e-10	1.46223	2.51e-12	0.884763	0.537447	1.27145	1.21e-08	1.18054	0.00627416	0.605079	8.82e-10	0.869527	0.000316578	0.807356	6.19e-08	1.43705	1.52e-06	1.3343	0.00818112	0.928499	0.000959955
Q6ESR4	Dehydration-stress inducible protein 1 OS=Oryza sativa subsp. japonica GN=P0684A08.9-1 PE=2 SV=1 - [Q6ESR4_ORYSJ]	1.085	0.00053215	1.375	1.15e-29	1.092	0.000308322	0.782	2.29e-14	1.175	1.14e-16	0.963	0.779286	1.091	0.000759283	0.901	9.01e-05	1.26728	8.86e-25	1.00645	0.554588	0.794182	1.03e-20	1.08295	3.7e-21	0.700364	3.09e-14	0.999084	1.35e-05	1.50256	5.71e-33	1.23146	2.76e-10	1.39514	1.64e-19	1.15217	0.000101343	0.819574	5.89e-12	0.928511	3.42e-06	0.766809	2.36e-22	1.13292	0.00297319	0.935618	0.00264779	0.825848	1.01e-09
Q339Q0	Large secreted protein, putative, expressed OS=Oryza sativa subsp. japonica GN=Os10g0339600 PE=4 SV=1 - [Q339Q0_ORYSJ]	1.085	0.524896	1.132	0.21578	1.222	0.116003	0.961		2.047		0.968		1.228		1.053		1.04332	0.752424	1.12627	0.365963	1.07951	0.24312	1.88664		0.855124		1.00491		2.13007		1.00728		1.27784		1.09573		0.472887		0.599902		0.514411		1.2686		1.08781		0.857492
Q0JMY8	Salt stress-induced protein OS=Oryza sativa subsp. japonica GN=SALT PE=2 SV=1 - [SALT_ORYSJ]	1.084	0.00105286	0.902	5.5e-05	0.727	9.3e-05	0.655	1.3e-12	0.693	1.77e-12	0.639	3.21e-11	0.863	1.76e-05	1.071	0.0632256	0.832103	1.35e-08	0.670664	1.88e-07	0.805987	0.0478556	0.639299	6.69e-10	0.708426	0.00100698	1.18707	0.000976877	1.05802	0.255415	0.975573	0.910319	1.31756	8.51e-07	1.63511	9.97e-13	0.922078	0.282697	1.24531	4.53e-06	1.54545	1.73e-12	1.35055	6.42e-06	1.67606	1.01e-11	1.24102	6.45e-07
Q7XRB6	OSJNBa0006B20.1 protein OS=Oryza sativa subsp. japonica GN=Os04g0435700 PE=2 SV=1 - [Q7XRB6_ORYSJ]	1.084	1.74e-06	1.007	0.77542	1.001	0.0346141	0.981	0.141119	0.975	0.277133	0.968	0.302951	1.084	0.0147325	0.981	0.670187	0.928967	3.15e-06	0.923432	0.239739	0.994042	0.0258318	0.899446	0.000220491	0.961271	0.558523	1.08292	0.101334	0.993884	0.661366	0.986748	0.739277	1.10499	0.000792475	1	0.123392	0.992821	0.948741	1.11179	0.00170423	1.00615	0.215399	1.11983	0.00269192	1.01343	0.228071	0.904982	0.0793102
Q7XPB2	OSJNBb0026E15.9 protein OS=Oryza sativa subsp. japonica GN=Os04g0196200 PE=3 SV=2 - [Q7XPB2_ORYSJ]	1.084		0.923		0.943		1.359	0.00170254	1.018	0.80609	1.454	0.000413934	1.306	0.0315377	1.207	0.00690559	0.851476		0.869926		1.02167		0.939114		1.5753		1.38494		0.74908	0.037168	1.0699	0.462494	0.961001	0.248223	0.888153	0.130511	1.42829	0.0197621	1.28291	0.136321	1.18566	0.118991	0.898212	0.0919447	0.830124	0.0319773	0.924196	0.933018
A0A0P0VZ16	Peroxidase OS=Oryza sativa subsp. japonica GN=Os03g0434800 PE=3 SV=1 - [A0A0P0VZ16_ORYSJ]	1.084	0.388841	0.859	0.293852	1.026	0.794244	0.891		1.029		0.815		1.125		1.145		0.792435	0.14465	0.946494	0.651482	1.19441	0.296379	0.949262		0.948778		1.09649		1.15488		0.914703		1.26263		1.28507		0.792031		1.09329		1.11273		1.38037		1.40491		1.01778	GO:0044248;GO:0042744;GO:0042743;GO:0044699;GO:0044712;GO:0044710;GO:0008150;GO:0009987;GO:0072593;GO:0006950;GO:0044763;GO:0008152;GO:0009056;GO:0006979;GO:0050896;GO:0044237;
A0A0P0XC80	Os08g0169300 protein OS=Oryza sativa subsp. japonica GN=Os08g0169300 PE=3 SV=1 - [A0A0P0XC80_ORYSJ]	1.084	0.433194	0.118	0.000131537	1.137	0.21639	0.039	2.92e-13	0.044	9.17e-14	0.051	9.15e-14	0.047	8.59e-14	0.032	6.57e-14	0.108856	8.46e-05	1.04889	0.668108	9.63559	3.7e-05	0.0405904	2.23e-07	0.432203	0.704691	0.0413369	3.53e-08	1.12821	0.773281	1.30769	0.633991	1.20513	0.812509	0.820513	0.415432	1.15909	0.758082	1.06818	0.920484	0.727273	0.364585	0.921569	0.673639	0.627451	0.606449	0.680851	0.271996
P0C030	Ubiquitin-NEDD8-like protein RUB1 OS=Oryza sativa subsp. japonica GN=RUB1 PE=2 SV=2 - [RUB1_ORYSJ]	1.083	8.35e-11	1.025	0.000221673	1.131	4.96e-17	1.013	0.510768	0.993	0.579255	0.974	0.688816	1.265	1.71e-22	0.917	0.00117136	0.946445	0.00454458	1.04432	5.45e-06	1.10341	6.76e-10	0.916898	2.23e-05	0.950244	0.0117445	1.11848	1.29e-06	0.980257	0.876267	0.9615	0.348677	1.24877	2.09e-19	0.905232	0.00040525	0.980866	0.387901	1.27392	3.21e-21	0.923464	0.000232529	1.29877	1.19e-20	0.941478	0.0133276	0.724901	1.86e-27
Q6ZEZ7	Extensin-like protein OS=Oryza sativa subsp. japonica GN=Os07g0176500 PE=4 SV=1 - [Q6ZEZ7_ORYSJ]	1.083	0.879905	1.052	0.892787	1.23	0.482274	1.097	0.147468	0.918	0.0720442	0.928	0.429489	0.958	0.34342	1.177	0.387613	0.971376	0.519321	1.13573	0.451932	1.1692	0.309688	0.847645	0.183943	0.882129	0.935143	0.778862	0.284299	0.836828	0.0345277	0.845943	0.0911452	0.873291	0.0754912	1.07293	0.753134	1.01089	0.560153	1.04357	0.458672	1.28214	0.125918	1.03233	0.979057	1.26832	0.241309	1.2286	0.224966
Q69WE3	NADH-ubiquinone oxidoreductase-related-like protein OS=Oryza sativa subsp. japonica GN=OJ1060_D03.128 PE=4 SV=1 - [Q69WE3_ORYSJ]	1.083	0.00492101	1.797	2.63e-14	1.091	0.00545013	1.246	2.38e-12	1.66	1.43e-26	1.126	8.49e-05	1.108	6.12e-05	1.339	3.74e-18	1.65928	1.31e-12	1.00739	0.690473	0.607123	1.83e-11	1.53278	5.87e-15	0.6266	4.66e-13	1.01558	0.645625	1.33226	3.13e-15	0.903692	0.024785	0.889246	0.000201994	1.07464	0.00029099	0.678313	2.58e-15	0.66747	3.68e-20	0.806627	6.32e-09	0.984014	0.410942	1.18917	2.15e-06	1.20848	3.3e-10
Q655Y3	Dreg-2 like protein OS=Oryza sativa subsp. japonica GN=Os06g0665100 PE=2 SV=1 - [Q655Y3_ORYSJ]	1.083	0.038385	1.152	0.000690293	1.084	0.017774	0.93	0.137591	1.033	0.0523371	1.055	0.21036	0.952	0.170978	1.159	0.038988	1.06371	0.229053	1.00092	0.921596	0.940972	0.182686	0.953832	0.461063	0.915799	0.511472	0.878229	0.0854482	1.11075	0.0125185	1.13441	0.0380974	1.02366	0.659948	1.24624	0.0124281	1.0213	0.989631	0.921588	0.00584763	1.12197	0.126397	0.90237	0.039774	1.09858	0.169258	1.21744	0.0135346
Q9SDG5	Isocitrate dehydrogenase [NAD] subunit, mitochondrial OS=Oryza sativa subsp. japonica GN=OsIDHa PE=2 SV=1 - [Q9SDG5_ORYSJ]	1.083	0.54103	1.017	0.927947	1.088	0.723943	0.833	0.274566	0.98	0.591472	0.994	0.633908	0.877	0.120532	0.924	0.803282	0.939058	0.490271	1.00462	0.405114	1.06981	0.78199	0.904894	0.929435	0.977384	0.0697746	0.806066	0.427948	1.17647	0.376846	1.19328	0.106523	1.05282	0.583319	1.10924	0.294982	1.01429	0.238875	0.894898	0.132611	0.942857	0.526075	0.882294	0.0398994	0.929577	0.922277	1.05359	0.164636
Q53K63	Prefoldin subunit 4 OS=Oryza sativa subsp. japonica GN=LOC_Os03g43020 PE=3 SV=1 - [Q53K63_ORYSJ]	1.083	0.198106	1.272	0.00617688	0.945	0.946029	0.888	0.0196782	0.886	0.0123255	0.898	0.138905	1.167	0.020294	0.805	0.0124313	1.17452	0.0109443	0.872576	0.0773968	0.742925	0.00193254	0.818098	0.0138314	0.705975	0.0107038	1.23492	0.000409606	0.997748	0.615742	1.01126	0.367017	1.31419	0.000418871	0.906532	0.0973648	1.01354	0.222183	1.31716	0.000320742	0.908578	0.136166	1.29955	0.0019746	0.896437	0.0553858	0.689803	0.000777084
Q6ZFJ0	Os08g0502400 protein OS=Oryza sativa subsp. japonica GN=Os08g0502400 PE=2 SV=1 - [Q6ZFJ0_ORYSJ]	1.082	0.31306	0.959	0.615779	0.825	3.96e-06	0.738	0.00523467	0.906	0.465823	0.715	0.00270478	1.045	0.378669	0.799	0.0349012	0.886322	0.121461	0.762477	4.05e-09	0.860271	2.42e-05	0.837338	0.321712	0.745568	0.000551197	1.26667	5.82e-05	1.22764	0.0566712	0.968835	0.389379	1.41599	0.0279181	1.08266	0.627809	0.789183	0.0288241	1.15342	0.224919	0.881898	0.168391	1.46154	0.018977	1.11748	0.315183	0.764593	0.0512919
Q0D3V0	Os07g0664400 protein OS=Oryza sativa subsp. japonica GN=Os07g0664400 PE=4 SV=1 - [Q0D3V0_ORYSJ]	1.082		1.028		0.873		0.829		1.124		0.869		0.978		1.047		0.950092		0.806839		0.849222		1.03882		0.845331		1.12027		1.35585		1.04825		1.17973		1.26297		0.773132		0.870107		0.931495		1.12543		1.20483		1.07055
Q6I544	Germin-like protein 5-1 OS=Oryza sativa subsp. japonica GN=Os05g0277500 PE=2 SV=1 - [GL52_ORYSJ]	1.081	0.0107022	1.072	0.122773	0.912	0.00875416	0.822	0.00305521	1.019	0.75935	0.868	0.0103315	1.141	0.137353	0.973	0.132969	0.991674	0.286954	0.843663	9.91e-07	0.850746	6.53e-05	0.942646	0.273815	0.809701	0.000736179	1.2511	2.31e-05	1.23966	0.000180554	1.05596	0.268259	1.38808	0.000121672	1.1837	0.0988025	0.851816	0.000220602	1.11973	0.0904081	0.954858	0.036619	1.31452	0.000227435	1.12097	0.367613	0.852761	0.00761717
Q69TY4	Peroxiredoxin-2E-1, chloroplastic OS=Oryza sativa subsp. japonica GN=PRXIIE-1 PE=2 SV=1 - [PR2E1_ORYSJ]	1.081	0.00205372	1.098	0.916535	1.031	0.387605	0.892	0.825715	0.979	0.372426	1.19	0.126442	1.288	9.59e-05	1.112	0.470544	1.01573	0.0670645	0.953747	0.0803735	0.93898	0.517278	0.905643	0.00254373	1.08379	0.334469	1.24927	0.00984629	1.09753	0.606596	1.33408	0.180478	1.44395	0.000959809	1.24664	0.59368	1.21553	0.248753	1.31563	0.000169357	1.13585	0.815256	1.08235	0.346044	0.934454	0.44192	0.863354	0.0424873
Q94D81	Os01g0317800 protein OS=Oryza sativa subsp. japonica GN=Os01g0317800 PE=2 SV=1 - [Q94D81_ORYSJ]	1.081	0.117614	1.001	0.172119	1.087	0.0241543	1.037	0.681088	1.209	0.0119565	1.262	0.0160901	1.105	0.964311	1.197	0.0174534	0.925994	0.750553	1.00555	0.530867	1.08591	0.319803	1.11841	0.254347	1.26074	0.115193	1.01656	0.0622474	1.16586	0.164387	1.21697	0.102485	1.06557	0.701599	1.15429	0.232025	1.04384	0.449464	0.913978	0.0112329	0.990074	0.522732	0.875594	0.016	0.948494	0.265682	1.08326	0.0163122
Q5SNH5	ATP-dependent 6-phosphofructokinase OS=Oryza sativa subsp. japonica GN=Os01g0191700 PE=3 SV=1 - [Q5SNH5_ORYSJ]	1.081	0.178941	1.068	0.387117	1.154	0.00760833	1.079		1.105		1.065		0.939		1.153		0.987974	0.554326	1.06753	0.261891	1.08052	0.0573176	1.0222		0.997191		0.813692		1.0241		0.987025		0.87025		1.06858		0.963801		0.849774		1.04344		0.88169		1.08263		1.2279	GO:0044237;GO:0071704;GO:0019637;GO:0009987;GO:0008150;GO:0008152;GO:1901135;GO:0006796;GO:0006793;GO:0006002;
Q75HZ0	putative late embryogenesis abundant protein, LEA14-A OS=Oryza sativa subsp. japonica GN=Os05g0584200 PE=2 SV=1 - [Q75HZ0_ORYSJ]	1.081	0.060358	0.798	0.000258002	0.769	8.48e-06	0.728	9.15e-08	0.717	9.22e-08	0.739	5.06e-05	1.024	0.834088	0.841	0.00764866	0.738205	0.000107977	0.711378	1.23e-05	0.963659	0.134964	0.663275	7.3e-06	0.926065	0.944368	1.3316	9.71e-07	0.98489	0.785721	1.01511	0.942503	1.40659	6.46e-08	1.15522	0.000620454	1.03068	0.803157	1.42817	6.53e-08	1.17294	0.00045837	1.38566	3.56e-05	1.13802	0.0153721	0.821289	0.00495087
Q688M9	putative endo-1,31,4-beta-D-glucanase OS=Oryza sativa subsp. japonica GN=Os05g0399100 PE=2 SV=1 - [Q688M9_ORYSJ]	1.081	0.00105111	1.017	0.870602	0.993	0.598334	0.94	0.97444	0.964	0.175677	0.899	0.0227459	1.095	0.101587	0.877	0.290568	0.940796	0.00129825	0.918594	0.00165542	0.976401	0.711627	0.891767	0.00354547	0.883972	0.0611047	1.10272	0.00258344	1.02553	0.299651	0.956383	0.0544294	1.16489	0.177878	0.932979	0.353351	0.932573	0.124522	1.13589	0.00466148	0.909751	0.871618	1.21802	0.000910561	0.975528	0.326185	0.800913	0.0227831
A0A0P0V439	Os01g0560000 protein (Fragment) OS=Oryza sativa subsp. japonica GN=Os01g0560000 PE=4 SV=1 - [A0A0P0V439_ORYSJ]	1.081	0.0017192	0.971	0.53206	0.892	0.000458512	0.878	0.159453	1.079	0.264412	0.899	0.199718	1.134	0.103643	0.996	0.325188	0.898242	0.00233541	0.825162	3.44e-06	0.918641	0.00384818	0.99815	0.219303	0.92585	0.0999151	1.2713	0.000884597	1.22893	0.0294742	1.02392	0.90883	1.29157	0.0112159	1.1344	0.0295467	0.833179	0.0460363	1.05097	0.568482	0.923077	0.809696	1.2614	0.0193284	1.1079	0.0508291	0.878307	0.401468
Q8S1Y9	Calmodulin-like protein 1 OS=Oryza sativa subsp. japonica GN=CML1 PE=2 SV=1 - [CML1_ORYSJ]	1.08		1.174		1.315		1.09		1.223		0.422		1.652		0.987		1.08704		1.21759		1.1201		1.13241		0.359455		1.25627		1.12202		0.387156		1.5156		0.905505		0.345053		1.35078		0.807032		3.91469		2.33886		0.597458
Q9FTN6	Os01g0106300 protein OS=Oryza sativa subsp. japonica GN=Os01g0106300 PE=2 SV=1 - [Q9FTN6_ORYSJ]	1.08	0.0171988	1.157	5.38e-05	0.916	0.000661976	1.028	0.159824	0.901	0.0136319	1	0.762562	1.437	0.000187582	0.774	0.000197923	1.0713	0.0472804	0.848148	1.95e-07	0.791703	1.01e-10	0.834259	3.68e-05	0.864304	0.00033108	1.56878	1.75e-09	0.876459	0.00255888	0.972763	0.136795	1.39786	0.00101176	0.752918	5.37e-05	1.10988	0.0050417	1.59489	3.16e-05	0.859046	0.184984	1.437	0.000118325	0.774	2.36e-05	0.538622	3.45e-06
Q6AUG4	Os05g0563550 protein OS=Oryza sativa subsp. japonica GN=Os05g0563550 PE=4 SV=1 - [Q6AUG4_ORYSJ]	1.08	0.0085702	0.788	4.95e-05	0.731	0.000451254	0.69	0.0153747	0.784	0.00931492	0.706	0.0601269	1.117	0.281336	0.533	0.0100148	0.72963	1.3e-05	0.676852	8.7e-05	0.927665	0.480719	0.725926	0.0014123	0.895939	0.633486	1.52804	0.00278426	1.13623	0.161198	1.02319	0.908686	1.61884	0.0374543	0.772464	0.101813	0.90051	0.433377	1.42474	0.0493855	0.679847	0.0346896	1.58215	0.0614233	0.754958	0.179224	0.477171	0.0218824
Q0J8W1	Os04g0684800 protein (Fragment) OS=Oryza sativa subsp. japonica GN=Os04g0684800 PE=3 SV=1 - [Q0J8W1_ORYSJ]	1.08	0.250344	0.952	0.95496	0.922	0.789365	0.863	0.962743	0.937	0.757287	0.975	0.996536	1.159	0.201069	1.216	0.192393	0.881481	0.217667	0.853704	0.167801	0.968487	0.807842	0.867593	0.485352	1.02416	0.436639	1.25705	0.0637379	1.08575	0.898506	1.12978	0.964035	1.34299	0.844937	1.40904	0.756914	1.04055	0.860712	1.23693	0.351231	1.29776	0.278025	1.18872	0.572994	1.24718	0.448266	1.04918	0.647638
Q9XGP7	Tricin synthase 1 OS=Oryza sativa subsp. japonica GN=ROMT-15 PE=1 SV=1 - [OMT15_ORYSJ]	1.079	0.0011427	1.004	0.215914	0.959	0.0872195	1.048	0.254486	0.847	2.84e-05	0.958	0.640185	1.297	1.55e-11	0.932	0.0617946	0.930491	0.586252	0.888786	1.8e-06	0.955179	0.0341849	0.784986	2.81e-11	0.954183	0.172371	1.35245	1.57e-16	0.808206	7.28e-06	0.914122	0.165326	1.2376	1.38e-08	0.889313	0.00924344	1.13105	0.00174452	1.53129	6.66e-17	1.10035	0.0284425	1.35386	9.12e-11	0.97286	0.24861	0.718581	2.47e-13
A0A0P0YD24	Os12g0640600 protein OS=Oryza sativa subsp. japonica GN=Os12g0640600 PE=4 SV=1 - [A0A0P0YD24_ORYSJ]	1.078	0.186521	1.073	0.133915	1.342	0.0233061	1.376	0.0179618	1.266	0.0420976	0.888	0.164469	1.023	0.35412	0.993	0.52956	0.995362	0.395612	1.2449	0.0475347	1.2507	0.26849	1.1744	0.0346066	0.827586	0.0950233	0.762295	0.0211757	0.920058	0.334206	0.645349	0.0028503	0.743459	0.00493459	0.721657	0.00367609	0.701422	0.00408057	0.808057	0.0080076	0.78436	0.00403228	1.15203	0.567269	1.11824	0.207507	0.970674	0.537578
Q0J3L4	Monothiol glutaredoxin-S10 OS=Oryza sativa subsp. japonica GN=GRXS10 PE=2 SV=2 - [GRS10_ORYSJ]	1.077	0.09021	1.203	0.000338114	1.189	0.000612221	0.983	0.802986	0.766	0.00025851	0.921	0.924083	0.965	0.48795	0.748	0.000799954	1.11699	0.0124458	1.10399	0.0150301	0.988362	0.78038	0.711235	0.0226505	0.765586	0.695098	0.811606	0.98296	0.779247	0.0118588	0.936928	0.802761	0.981689	0.598618	0.760936	0.0113944	1.20235	0.0199968	1.25979	0.00144153	0.976501	0.739482	1.04777	0.839757	0.812161	0.0185015	0.77513	0.00271293
Q5KQD2	Os05g0548100 protein OS=Oryza sativa subsp. japonica GN=Os05g0548100 PE=2 SV=1 - [Q5KQD2_ORYSJ]	1.077	0.000701568	1.149	1.33e-07	1.343	7.16e-15	1.336	0.000748948	1.41	2.13e-05	1.286	0.00101432	1.958	5.87e-08	1.168	0.0400969	1.06685	0.0020943	1.24698	1.45e-11	1.16884	1.62e-06	1.30919	0.0464423	1.11923	0.014282	1.45793	0.0237904	1.05539	0.0746557	0.962575	0.946545	1.46557	8e-06	0.874251	0.0674895	0.912057	0.108226	1.38865	0.000139291	0.828369	0.00137034	1.52255	1.24e-05	0.908243	0.0759611	0.596527	6.79e-07
Q10M45	Mitochondrial import receptor subunit TOM40, putative, expressed OS=Oryza sativa subsp. japonica GN=Os03g0323800 PE=2 SV=1 - [Q10M45_ORYSJ]	1.077	0.314895	0.988	0.76364	0.967	0.729097	0.988	0.985606	0.948	0.612904	1.012	0.927899	0.858	0.252851	1.282	0.155092	0.917363	0.270245	0.897864	0.332867	0.978745	0.821473	0.880223	0.26208	1.02429	0.233492	0.88728	0.34197	0.959514	0.418162	1.02429	0.831587	0.868421	0.11552	1.29757	0.105577	1.06751	0.272298	0.905063	0.214904	1.35232	0.0766443	0.847826	0.0744582	1.2668	0.103975	1.49417	0.0501291
A0A0P0VKU9	Os02g0582400 protein (Fragment) OS=Oryza sativa subsp. japonica GN=Os02g0582400 PE=4 SV=1 - [A0A0P0VKU9_ORYSJ]	1.077		1.367		1.645		0.884	0.350602	1.139	0.423314	1.107	0.411754	1.643	0.100036	0.922	0.757247	1.26927		1.52739		1.20337		1.05757		0.809802		0.998784		1.28846	0.145189	1.25226	0.0459106	1.8586	0.0641676	1.04299	0.804797	0.971905	0.795024	1.44249	0.158081	0.809482	0.397082	1.48419	0.121146	0.832882	0.413061	0.561169	0.109896
Q40677	Fructose-bisphosphate aldolase, chloroplastic OS=Oryza sativa subsp. japonica GN=ALDP PE=1 SV=2 - [ALFP_ORYSJ]	1.076	3.37e-06	0.968	0.0100518	1.374	1.49e-75	1.917	1.31e-56	0.936	0.00192913	1.761	1.19e-29	1.014	0.330699	1.361	3.56e-13	0.899628	5.22e-10	1.27695	2.86e-51	1.41942	5.24e-77	0.869888	8.19e-21	1.81921	3.56e-53	0.737991	6.89e-28	0.488263	2.94e-63	0.918623	1.02e-09	0.528951	1.65e-36	0.709963	4.07e-34	1.88141	8.3e-36	1.08333	0.00969259	1.45406	8.78e-21	0.575809	1.67e-17	0.772856	3.25e-11	1.34221	4.48e-05
Q6K548	Mitochondrial outer membrane protein porin 1 OS=Oryza sativa subsp. japonica GN=VDAC1 PE=1 SV=3 - [VDAC1_ORYSJ]	1.076	3.81e-13	1.025	4.84e-06	1.023	0.120489	0.976	0.169382	0.876	8.01e-07	0.963	0.0332995	1.191	1.78e-16	1.167	1.25e-12	0.952602	0.00234555	0.950743	1.02e-09	0.998049	0.0013706	0.814126	1.02e-23	0.939512	8.93e-07	1.16422	5.92e-20	0.897541	0.00206439	0.98668	0.45115	1.22029	1.78e-16	1.1957	1.72e-13	1.09932	0.0314988	1.35959	5.7e-27	1.33219	3.47e-21	1.23676	2.75e-17	1.21184	2.05e-14	0.979849	0.532912
Q7XC34	KH domain-containing protein, putative, expressed OS=Oryza sativa subsp. japonica GN=Os10g0564000 PE=2 SV=1 - [Q7XC34_ORYSJ]	1.076	0.605119	1.019	0.303048	1.001	0.516235	0.888	0.270459	1.038	0.248685	0.939	0.177252	1.005	0.552655	0.935	0.272245	0.947026	0.717158	0.930297	0.277243	0.982336	0.0982639	0.964684	0.065751	0.921492	0.0868821	1.004	0.0829707	1.16892	0.0791005	1.05743	0.961788	1.13176	0.130705	1.05293	0.927006	0.904624	0.0500798	0.968208	0.384439	0.900771	0.0757299	1.07029	0.0630738	0.99574	0.876875	0.930348	0.118721
Q84PD0	DNAJ-like protein OS=Oryza sativa subsp. japonica GN=Os03g0648400 PE=2 SV=1 - [Q84PD0_ORYSJ]	1.076	0.115687	1.692	4.67e-05	1.225	0.00309111	1.218	0.077977	1.528	1.96e-05	1.303	0.00146418	1.261	0.00151935	1.201	0.00618726	1.57249	0.000585218	1.13848	0.0509877	0.723995	0.0368254	1.42007	0.00326914	0.770095	0.000861235	1.02939	0.603353	1.25452	0.000198002	1.06979	0.0411231	1.0353	0.0310952	0.986043	0.124108	0.852749	0.00786241	0.825262	0.0240331	0.785995	0.00628944	0.967767	0.683783	0.921719	0.742421	0.952419	0.503571
A0A0P0XB22	Os08g0110800 protein OS=Oryza sativa subsp. japonica GN=Os08g0110800 PE=4 SV=1 - [A0A0P0XB22_ORYSJ]	1.076	4.32e-10	1.077	5.26e-06	0.967	0.00173978	0.927	0.436297	0.959	0.00544868	0.912	0.0123348	1.072	0.0729093	0.878	0.00360509	1.00093	0.0645859	0.898699	6.6e-14	0.897864	3.12e-10	0.891264	4.29e-08	0.846797	0.000538667	1.10858	8.38e-09	1.03452	0.245671	0.983819	0.104324	1.15642	0.0312926	0.947141	0.0794146	0.950991	0.299976	1.11783	8.06e-05	0.915537	0.247139	1.17544	0.000481555	0.962719	0.897068	0.81903	8.59e-05
Q10N21	L-ascorbate peroxidase 1, cytosolic OS=Oryza sativa subsp. japonica GN=APX1 PE=1 SV=1 - [APX1_ORYSJ]	1.075	8.66e-06	1.096	2.03e-12	1.033	0.00507601	0.947	0.116276	1.171	5.08e-10	1.006	0.714729	1.386	8.71e-18	1.209	1.32e-10	1.01953	0.0074282	0.96093	0.192254	0.942518	0.000192028	1.0893	0.0198372	0.917883	5.05e-12	1.34172	4.45e-11	1.23654	4e-11	1.0623	0.0755431	1.46357	3.32e-18	1.27666	1.06e-11	0.859095	3.73e-08	1.1836	0.000891769	1.03245	0.640591	1.37773	2.24e-15	1.20179	9.16e-09	0.872294	0.00478792
Q8H056	MFP1 attachment factor 1, putative, expressed OS=Oryza sativa subsp. japonica GN=OSJNBa0014O06.16 PE=2 SV=1 - [Q8H056_ORYSJ]	1.075	0.316682	1.425	0.0373709	1.3	0.0372462	1.212	0.228374	1.238	0.212571	1.67	0.0667775	1.435	0.0880394	0.891	0.548235	1.32558	0.0287634	1.2093	0.000461902	0.912281	0.174596	1.15163	0.0220803	1.17193	0.30777	1.10385	0.216254	1.02145	0.766913	1.37789	0.078368	1.18399	0.0528496	0.735149	0.0681238	1.34895	0.0804922	1.15913	0.0520004	0.719709	0.0627971	0.859281	0.207176	0.533533	0.0388919	0.620906	0.0321581
Q10NC7	Os03g0274000 protein OS=Oryza sativa subsp. japonica GN=Os03g0274000 PE=3 SV=1 - [Q10NC7_ORYSJ]	1.075	0.460919	1.012	0.816682	1.303	0.0292749	1.003	0.661444	1.192	0.0534193	1.004	0.919827	1.116	0.336577	1.002	0.901361	0.941395	0.467821	1.21209	0.111379	1.28755	0.00790877	1.10884	0.26476	0.992095	0.887344	0.856485	0.180832	1.18843	0.0437765	1.001	0.978609	1.11266	0.374316	0.999003	0.841202	0.842282	0.438177	0.936242	0.453393	0.840604	0.0697147	1.11155	0.691869	0.998008	0.945516	0.897849	0.372327
Q8S1N3	Os01g0868900 protein OS=Oryza sativa subsp. japonica GN=Os01g0868900 PE=4 SV=1 - [Q8S1N3_ORYSJ]	1.074	0.0033626	0.972	0.0616855	0.921	0.251832	1.057	0.720736	1.129	0.0445839	0.971	0.308395	1.115	0.0177648	1.154	0.0118036	0.905028	0.582038	0.857542	0.000448301	0.947531	0.0106605	1.05121	0.522853	0.998971	0.370387	1.21064	0.00321901	1.06812	0.0751153	0.918638	0.458102	1.05487	0.0301105	1.09177	0.0198262	0.860053	0.394783	0.9876	0.710037	1.02214	0.543029	1.1483	0.234106	1.18847	0.168596	1.03498	0.799374
Q8RUI4	NAC transcription factor OS=Oryza sativa subsp. japonica GN=Os01g0938900 PE=2 SV=1 - [Q8RUI4_ORYSJ]	1.074	0.018973	1.124	3.75e-05	0.973	0.828534	0.786	0.00364273	1.078	0.0558932	0.607	1.13e-07	0.796	0.0357465	0.992	0.240958	1.04655	0.0233532	0.905959	0.0173663	0.865658	4.62e-05	1.00372	3.21e-05	0.540036	1.86e-09	0.818088	0.766669	1.3715	1.18e-05	0.772265	0.000449763	1.01272	0.819278	1.26209	0.000621399	0.56308	4.35e-10	0.738404	0.000910821	0.920223	0.720594	1.31137	0.00226791	1.63427	8.36e-08	1.24623	0.00655598
Q6YS11	Os08g0282400 protein OS=Oryza sativa subsp. japonica GN=Os08g0282400 PE=2 SV=1 - [Q6YS11_ORYSJ]	1.073	0.0053526	1.055	0.000389796	1.598	1.02e-16	1.692	2.09e-07	1.553	2.19e-08	1.678	1.31e-08	2.21	2.96e-09	1.567	1.43e-08	0.983225	0.419912	1.48928	2.29e-15	1.51469	2.32e-15	1.44734	0.111958	1.59052	0.00134618	1.38298	0.0513378	0.917849	0.222716	0.991726	0.591471	1.30615	0.0095469	0.926123	0.539017	1.08049	0.0512883	1.42305	0.000264783	1.00901	0.433557	1.31704	0.0218478	0.93385	0.197006	0.70905	0.0012005
Q7XKE9	Clathrin light chain 1 OS=Oryza sativa subsp. japonica GN=Os04g0679100 PE=2 SV=1 - [CLC1_ORYSJ]	1.072	0.115464	1.527	5.02e-11	1.748	9.02e-07	1.155	0.0014673	1.679	2.21e-15	1.24	3.48e-05	1.111	0.916607	1.446	3.57e-10	1.42444	8.74e-07	1.6306	2.67e-05	1.14473	0.124219	1.56623	1.89e-11	0.81205	0.0544321	0.635584	1.43e-07	1.45368	9.14e-12	1.07359	0.0726735	0.961905	0.00268827	1.25195	1.7e-05	0.738535	2.72e-06	0.661703	9.1e-15	0.861227	2.18e-05	0.895968	6.55e-05	1.16613	0.0723328	1.30153	1.33e-09
Q6ZLB8	Os07g0180900 protein OS=Oryza sativa subsp. japonica GN=Os07g0180900 PE=2 SV=1 - [Q6ZLB8_ORYSJ]	1.072	0.0454508	1.331	5.43e-05	0.907	0.309864	0.941	0.471929	3.09	3.99e-06	1.059	0.264727	0.767	0.00989727	1.504	0.00134192	1.2416	0.002922	0.846082	0.022493	0.681443	0.000109783	2.88246	3.19e-07	0.795642	0.000326679	0.845645	0.00140095	3.28374	9.16e-06	1.1254	0.164193	0.81509	0.316707	1.5983	0.00584896	0.342718	1.18e-05	0.24822	1.22e-06	0.486731	2.28e-05	0.724268	0.00559455	1.42021	0.0361326	1.96089	1.59e-05
Q6Z8U4	Os08g0492100 protein OS=Oryza sativa subsp. japonica GN=Os08g0492100 PE=2 SV=1 - [Q6Z8U4_ORYSJ]	1.072	0.21021	1.186	0.0651118	1.123	0.019413	0.953	0.954968	1.038	0.0418681	1.029	0.400103	0.979	0.696339	1.065	0.602943	1.10634	0.22136	1.04757	0.140864	0.94688	0.697078	0.968284	0.0729353	0.867622	0.672391	0.871772	0.304871	1.08919	0.11743	1.07975	0.500655	1.02728	0.700231	1.11752	0.669711	0.991329	0.403945	0.94316	0.0443554	1.02601	0.415412	0.951409	0.286862	1.03499	0.882574	1.08784	0.448162
Q5N7E8	Os01g0283100 protein OS=Oryza sativa subsp. japonica GN=Os01g0283100 PE=2 SV=1 - [Q5N7E8_ORYSJ]	1.072	0.22818	1.021	0.782488	1.055	0.0172729	0.939	0.756942	0.887	0.047763	0.981	0.19706	0.884	0.137427	0.828	0.00164744	0.952425	0.279671	0.984142	0.091859	1.0333	0.0191074	0.827425	0.802979	0.960823	0.00045845	0.837915	0.162159	0.944622	0.141161	1.04473	0.129448	0.941427	0.290426	0.881789	0.0087787	1.10598	0.000782307	0.996618	0.676672	0.933484	0.0570899	0.901121	0.0051891	0.844037	1.73e-05	0.936652	0.0469346
Q6Z387	Lipid transfer protein-like OS=Oryza sativa subsp. japonica GN=Os07g0198300 PE=2 SV=1 - [Q6Z387_ORYSJ]	1.071	0.113124	0.95	0.463718	0.967	0.667662	0.851	0.445616	0.806	0.0119437	0.897	0.0965893	1.194	0.0170144	0.811	0.181078	0.887021	0.0108951	0.902894	0.255351	1.01789	0.254744	0.752568	0.00220325	0.944211	0.505604	1.23475	0.0432324	0.947121	0.187859	1.05405	0.552054	1.40306	0.00787825	0.952996	0.561081	1.1129	0.274335	1.48139	3.04e-05	1.0062	0.604208	1.3311	0.000320642	0.904125	0.886338	0.679229	0.00295646
Q6ZBI5	Os08g0543600 protein OS=Oryza sativa subsp. japonica GN=Os08g0543600 PE=2 SV=1 - [Q6ZBI5_ORYSJ]	1.071	0.0697368	0.938	0.596449	1.004	0.697393	0.925	0.394784	1.135	0.0202265	0.931	0.276314	1.05	0.179711	0.928	0.685956	0.875817	0.0482269	0.937442	0.185668	1.07036	0.404705	1.05976	0.0997849	0.992537	0.474104	1.04582	0.269833	1.22703	0.0104942	1.00649	0.987179	1.13514	0.0748305	1.00324	0.6134	0.820264	0.00397041	0.92511	0.138226	0.817621	0.013648	1.12782	0.0245461	0.996778	0.536692	0.88381	0.11074
Q651B1	Os09g0571200 protein OS=Oryza sativa subsp. japonica GN=Os09g0571200 PE=2 SV=1 - [Q651B1_ORYSJ]	1.071	0.19981	1.446	0.00163294	1.133	0.0176511	0.987		0.754		1.263		1.767		0.718		1.35014	0.0146977	1.05789	0.522694	0.783541	0.0123681	0.704015		0.873444		1.55958		0.763931		1.27964		1.79027		0.727457		1.67507		2.3435		0.952255		1.39905		0.568488		0.406338
Q5VPH3	Os06g0137600 protein OS=Oryza sativa subsp. japonica GN=P0548D03.37-1 PE=2 SV=1 - [Q5VPH3_ORYSJ]	1.071		1.35		1.573		2.08	0.000360119	2.14	0.000587331	1.951	0.000540177	1.006	0.931183	1.801	0.00562907	1.2605		1.46872		1.16519		1.99813		1.44519		0.639542		1.02885	0.843764	0.937981	0.633717	0.483654	0.00111418	0.865865	0.311528	0.911682	0.547985	0.470093	0.00143933	0.841589	0.285152	0.515633	0.00152611	0.923116	0.459678	1.79026	0.0088993
Q0JAK9	OSJNBa0009P12.17 protein OS=Oryza sativa subsp. japonica GN=Os04g0592400 PE=4 SV=1 - [Q0JAK9_ORYSJ]	1.071	0.00617629	1.006	0.934227	0.972	0.346229	1.042	0.679051	1.35	0.00216149	1.007	0.818235	0.771	0.00156027	0.903	0.209865	0.939309	0.00603434	0.907563	0.00666982	0.966203	0.378915	1.2605	2.9e-07	1.00099	0.814657	0.79321	0.00798169	1.29559	0.00693732	0.966411	0.612006	0.739923	0.00553667	0.866603	0.184374	0.745926	0.00500342	0.571111	0.00014389	0.668889	0.0016825	0.765641	0.0183918	0.896723	0.41353	1.17121	0.0578707
B9FSC3	Os06g0232200 protein OS=Oryza sativa subsp. japonica GN=Os06g0232200 PE=3 SV=1 - [B9FSC3_ORYSJ]	1.071	0.0682528	0.904	0.00291786	0.978	0.58608	1.098	0.13898	0.982	0.34613	0.995	0.566965	0.964	0.0725332	0.882	0.00133149	0.844071	6.57e-06	0.913165	0.0126343	1.08186	0.00429353	0.9169	0.22008	1.10066	0.000738499	0.985685	0.986072	0.894353	0.0330346	0.906193	0.0626204	0.87796	0.00729897	0.803279	0.000335677	1.01324	0.736034	0.98167	0.38327	0.898167	0.0106622	0.968844	0.244854	0.886432	0.00708268	0.914938	0.0462152
Q6YYB0	Uncharacterized protein Os08g0359500 OS=Oryza sativa subsp. japonica GN=Os08g0359500 PE=2 SV=1 - [Y8359_ORYSJ]	1.07	0.000267622	1.091	6.25e-07	1.168	9.23e-10	0.836	0.00157506	1.084	0.00227592	1.069	0.122966	1.17	0.00680415	1.033	0.0644687	1.01963	0.0759612	1.09159	8.24e-05	1.07058	0.00631643	1.01308	0.00208567	0.979835	0.483952	1.00171	0.971669	1.29665	4.73e-07	1.27871	2.09e-07	1.39952	7.56e-09	1.23565	3.11e-07	0.986162	0.0230728	1.07934	0.224237	0.952952	0.0572058	1.09448	0.115981	0.966324	0.620308	0.882906	0.310375
Q6ZCF0	Probable gamma-aminobutyrate transaminase 3, mitochondrial OS=Oryza sativa subsp. japonica GN=Os08g0205900 PE=3 SV=1 - [GATP3_ORYSJ]	1.07	0.00106746	0.988	0.239558	0.878	0.00781444	0.777	0.257091	1.047	0.761152	1.009	0.952227	0.794	0.2186	1.393	0.060029	0.923364	0.000756406	0.820561	5.71e-06	0.888664	0.206618	0.978505	0.855686	1.02126	0.268239	0.904328	0.0400019	1.34749	0.155192	1.29858	0.209124	1.02188	0.984867	1.79279	0.0217044	0.963706	0.780265	0.758357	0.11785	1.33047	0.0375924	0.786918	0.167204	1.38057	0.0412484	1.75441	0.0122662
Q10S82	Catalase OS=Oryza sativa subsp. japonica GN=Os03g0131200 PE=2 SV=1 - [Q10S82_ORYSJ]	1.07	0.00107028	1.764	6.47e-52	1.245	1.69e-16	1.432	5.77e-29	1.171	5.36e-12	1.442	3.72e-29	0.901	0.00146641	0.769	5.73e-17	1.6486	1.25e-48	1.16355	1.18e-09	0.705782	1.66e-38	1.09439	3.47e-24	0.81746	0.0445724	0.723695	8.11e-07	0.817737	1.89e-17	1.00698	0.471996	0.62919	1.23e-31	0.537011	5.93e-43	1.23143	7.47e-17	0.769428	1.2e-16	0.656704	4.69e-36	0.624827	9.38e-32	0.533287	5.12e-44	0.853496	4.95e-06
A0A0P0XCL4	Os08g0177700 protein (Fragment) OS=Oryza sativa subsp. japonica GN=Os08g0177700 PE=4 SV=1 - [A0A0P0XCL4_ORYSJ]	1.07	0.31484	1.231	0.0947529	1.129	0.067488	1.092	0.337458	1.205	0.0610048	1.071	0.67199	1.48	0.00164478	1.084	0.815599	1.15047	0.00965417	1.05514	0.00969039	0.917141	0.58621	1.12617	0.0429344	0.870024	0.00243653	1.31089	0.0690989	1.10348	0.0288922	0.980769	0.0122859	1.35531	7.34e-05	0.992674	0.279308	0.888797	0.00762377	1.22822	0.00334101	0.899585	0.0307102	1.38189	3.97e-05	1.01214	0.811047	0.732432	0.000381118
Q5Z8V9	Delta-aminolevulinic acid dehydratase, chloroplastic OS=Oryza sativa subsp. japonica GN=HEMB PE=2 SV=1 - [HEM2_ORYSJ]	1.069	0.000904388	1.055	0.076639	1.175	9.55e-09	1.147	1.79e-06	1.032	0.294724	1.131	0.0016192	1.134	0.000507235	1.223	4.55e-06	0.986904	0.158336	1.09916	0.000644772	1.11374	2.43e-05	0.965388	0.00247641	1.07204	0.107194	0.965106	0.0287381	0.899738	4.08e-05	0.986051	0.369933	0.988666	0.150192	1.06626	0.685812	1.09593	0.0101423	1.09884	0.00634526	1.18508	6e-05	1.00265	0.735535	1.08134	0.238585	1.07848	0.0906672
Q9FP25	Os01g0303000 protein OS=Oryza sativa subsp. japonica GN=P0035H10.18 PE=2 SV=1 - [Q9FP25_ORYSJ]	1.069	0.111974	1.776	1.69e-06	1.419	0.00105085	0.824	0.0178564	0.956	0.199289	1.542	1.95e-05	3.228	3.6e-13	0.376	5.66e-08	1.66137	7.31e-08	1.32741	5.83e-05	0.798986	0.219215	0.894294	0.157764	0.868243	0.0198085	2.27484	5.13e-07	1.16019	0.0372543	1.87136	7.59e-07	3.91748	1.66e-13	0.456311	5.31e-06	1.61297	2.78e-07	3.37657	2.63e-15	0.393305	4.02e-12	2.09339	1.21e-11	0.243839	1.23e-10	0.116481	1.63e-16
Q8RVB1	50S ribosomal protein L31 OS=Oryza sativa subsp. japonica GN=Os01g0633000 PE=2 SV=1 - [Q8RVB1_ORYSJ]	1.069	0.0526596	1.199	1.29e-06	0.951	0.66253	1.047	0.357318	0.92	0.00833622	1.128	0.0695841	1.216	0.00165008	0.804	0.000444094	1.12161	0.187895	0.889616	0.0297736	0.793161	8.31e-07	0.860617	0.0360363	0.940784	0.640176	1.27865	3.73e-05	0.878701	0.00323971	1.07736	0.239022	1.16141	0.0134645	0.767908	0.000221413	1.22609	0.00278773	1.32174	2.3e-05	0.873913	0.0246077	1.07801	0.291511	0.712766	0.000289555	0.661184	3.89e-06
Q688X1	Eukaryotic translation initiation factor 3 subunit D OS=Oryza sativa subsp. japonica GN=Os05g0566500 PE=2 SV=1 - [Q688X1_ORYSJ]	1.069	0.284589	1.072	0.294712	1.025	0.89821	1.382	0.00473352	2.144	2.22e-05	1.176	0.133751	1.022	0.968186	1.842	0.000952372	1.00281	0.568277	0.95884	0.314724	0.956157	0.341406	2.00561	0.0117401	1.09701	0.233304	0.997073	0.0775916	1.55137	4.02e-05	0.850941	0.114716	0.739508	0.00185989	1.33285	0.0162497	0.548507	8.65e-05	0.476679	1.16e-05	0.859142	0.0423355	0.869048	0.101821	1.56633	0.0071256	1.80235	0.000590917
Q7GD79	GTP-binding nuclear protein Ran-2 OS=Oryza sativa subsp. japonica GN=RAN2 PE=2 SV=1 - [RAN2_ORYSJ]	1.068	0.136198	1.284	2.8e-14	1.217	1.22e-10	1.365	3.88e-06	1.39	0.000121475	1.08	0.168119	0.829	0.00913024	1.702	0.000294372	1.20225	4.53e-13	1.13951	2.15e-09	0.947819	0.0756655	1.3015	5.29e-07	0.841121	0.0034492	0.681183	0.00038677	1.01832	0.89856	0.791209	0.000239645	0.607326	2.06e-07	1.24689	0.0336263	0.776978	0.00160473	0.596403	9.38e-06	1.22446	0.0516424	0.767593	0.00249256	1.57593	0.00101552	2.05308	6.21e-05
Q9LI00	6-phosphogluconate dehydrogenase, decarboxylating 1 OS=Oryza sativa subsp. japonica GN=G6PGH1 PE=2 SV=1 - [6PGD1_ORYSJ]	1.068	0.00225906	1.095	0.00047379	1.221	1.86e-09	1.114	0.000440585	1.027	0.276336	1.128	0.0023703	1.181	6.65e-06	1.167	1.13e-05	1.02528	0.34514	1.14326	3.33e-06	1.11507	0.000105397	0.96161	0.118314	1.03014	0.563483	0.96724	0.570284	0.921903	0.0317698	1.01257	0.811236	1.06014	0.0463079	1.04758	0.102338	1.09834	0.0435493	1.14995	0.000396247	1.13632	0.000887159	1.04699	0.113107	1.03457	0.219874	0.988146	0.667264
Q6Z965	12-oxophytodienoate reductase 7 OS=Oryza sativa subsp. japonica GN=OPR7 PE=2 SV=1 - [OPR7_ORYSJ]	1.068	0.930286	1.014	0.972656	1.166	0.0533844	1.132	0.0300594	0.966	0.551078	1.22	0.0845813	1.411	1.42e-05	1.155	0.0186193	0.949438	0.958613	1.09176	0.0577697	1.1499	0.0560105	0.904494	0.861019	1.20316	0.0953077	1.21012	0.510012	0.853357	0.304937	1.07774	0.223649	1.24647	0.00432585	1.02032	0.75329	1.26294	0.131681	1.46066	0.00374679	1.19565	0.219592	1.15656	0.632159	0.946721	0.255875	0.818568	0.0112115
A0A0N7KJV4	Os04g0661900 protein OS=Oryza sativa subsp. japonica GN=Os04g0661900 PE=4 SV=1 - [A0A0N7KJV4_ORYSJ]	1.068	0.524577	1.219	1.49e-05	1.237	0.000316863	1.142	0.147793	0.95	0.56489	1.126	0.14366	1.224	0.103284	1.131	0.250018	1.14139	0.00256789	1.15824	0.00835949	1.01477	0.875027	0.889513	0.657283	0.923708	0.20541	0.989491	0.91812	0.831874	0.290888	0.985989	0.801427	1.0718	0.857856	0.990368	0.418896	1.18526	0.325962	1.28842	0.211461	1.19053	0.609786	1.08703	0.644147	1.00444	0.497112	0.92402	0.298892
A0A0P0VEA4	Os02g0131100 protein (Fragment) OS=Oryza sativa subsp. japonica GN=Os02g0131100 PE=4 SV=1 - [A0A0P0VEA4_ORYSJ]	1.068	0.00836495	0.79	0.00104935	1.178	1.85e-05	0.858	0.00340708	0.899	0.0111292	0.971	0.80101	0.785	5.3e-05	0.918	0.0164313	0.7397	7.03e-05	1.103	0.00637183	1.49114	3.52e-06	0.84176	0.119093	1.22911	0.00157398	0.666384	2.68e-06	1.04779	0.557095	1.1317	0.122834	0.914918	0.00606756	1.06993	0.321703	1.08009	0.196175	0.873192	0.00451308	1.02113	0.699861	0.808445	0.0125275	0.945417	0.255815	1.16943	0.00215806
Q7XJY1	OSJNBb0088C09.10 protein OS=Oryza sativa subsp. japonica GN=Os04g0423400 PE=4 SV=1 - [Q7XJY1_ORYSJ]	1.067	0.479026	1.335	0.0194555	1.405	0.0142328	1.365	5.58e-10	0.991	0.512212	1.534	2.85e-16	1.043	0.0597024	0.915	0.0122101	1.25117	0.0366811	1.31678	0.0529175	1.05243	0.253037	0.928772	0.145723	1.14906	0.953311	0.742349	0.108967	0.726007	4.81e-09	1.12381	0.0223123	0.764103	2.32e-09	0.67033	5.58e-12	1.54793	5.87e-15	1.05247	0.343534	0.92331	0.00380393	0.679922	1.26e-16	0.59648	4.37e-18	0.877277	1.25e-05
A0A0P0XI05	Os08g0511900 protein OS=Oryza sativa subsp. japonica GN=Os08g0511900 PE=4 SV=1 - [A0A0P0XI05_ORYSJ]	1.067	0.593896	0.917	0.0260778	0.962	0.587685	0.958	0.97378	0.955	0.679816	1.159	0.119122	1.013	0.885306	1.14	0.318491	0.859419	0.0249855	0.901593	0.323724	1.04907	0.0390181	0.895033	0.0467261	1.2639	0.186472	1.05301	0.311325	0.996868	0.79263	1.20981	0.123745	1.05741	0.894115	1.18998	0.384383	1.21361	0.102962	1.06073	0.569264	1.19372	0.215597	0.874029	0.124379	0.983607	0.215054	1.12537	0.352667
A0A0N7KG02	Os02g0720900 protein (Fragment) OS=Oryza sativa subsp. japonica GN=Os02g0720900 PE=3 SV=1 - [A0A0N7KG02_ORYSJ]	1.067	0.111293	1.002	0.344327	0.889	0.00129731	0.96	0.851136	1.039	0.908029	0.934	0.885957	1.035	0.900514	1.716	2.58e-07	0.939082	0.3333	0.833177	3.97e-05	0.887226	5.78e-05	0.973758	0.000539648	0.932136	0.146951	1.16423	0.606812	1.08229	0.741688	0.972917	0.78316	1.07812	0.98949	1.7875	3.38e-07	0.898941	0.931288	0.99615	0.836028	1.65159	6.38e-08	1.10814	0.827561	1.83726	6.22e-06	1.65797	4.83e-06
A0A0N7KTH4	Os12g0117800 protein (Fragment) OS=Oryza sativa subsp. japonica GN=Os12g0117800 PE=4 SV=1 - [A0A0N7KTH4_ORYSJ]	1.067		1.039		0.899		0.993		1.493		1.133		0.951		1.095		0.973758		0.842549		0.865255		1.39925		1.09047		1.05784		1.50352		1.14099		0.957704		1.10272		0.758875		0.636973		0.733423		0.839365		0.966461		1.15142
P52712	Serine carboxypeptidase-like OS=Oryza sativa subsp. japonica GN=CBP31 PE=2 SV=2 - [CBPX_ORYSJ]	1.066	0.0173475	0.911	0.0119974	1.058	0.0205507	0.911	0.015098	0.983	0.902811	0.98	0.496526	0.834	0.00213862	1.205	0.00683649	0.854597	0.000402876	0.992495	0.82978	1.16136	0.000517972	0.922139	0.190335	1.07574	0.0118989	0.78828	0.00108498	1.07903	0.0145714	1.07574	0.119791	0.915477	0.1152	1.32272	0.000439393	0.996948	0.549855	0.848423	0.00208527	1.22584	0.00565587	0.85102	0.0134343	1.22959	0.00369884	1.44484	0.000127317
Q8GSB5	Nucleoid DNA-binding-like protein OS=Oryza sativa subsp. japonica GN=OJ1477_F01.114 PE=3 SV=1 - [Q8GSB5_ORYSJ]	1.066	0.00637215	1.209	5.63e-09	0.918	0.103325	1.05	0.186661	1.172	2.65e-06	1	0.692966	1.272	1.27e-08	1.169	6.77e-06	1.13415	3.53e-05	0.861163	0.000584651	0.759305	4.35e-09	1.09944	0.332972	0.82713	9.48e-07	1.38562	5.66e-07	1.11619	0.0244373	0.952381	0.443114	1.21143	0.000276634	1.11333	0.0131331	0.853242	0.00165279	1.08532	0.0244824	0.99744	0.560812	1.272	1.26e-05	1.169	0.00103463	0.919025	0.129735
Q8RZ29	Os01g0860400 protein OS=Oryza sativa subsp. japonica GN=Os01g0860400 PE=2 SV=1 - [Q8RZ29_ORYSJ]	1.066	0.0993948	0.988	0.721685	0.974	0.259977	0.988	0.963188	1.081	0.577808	1.162	0.344253	1.035	0.883565	1.249	0.175199	0.926829	0.0384773	0.913696	0.0262925	0.98583	0.295077	1.01407	0.233501	1.17611	0.0728044	1.06263	0.981405	1.09413	0.0035367	1.17611	0.12768	1.04757	0.706075	1.26417	0.0284473	1.07493	0.320929	0.957447	0.486785	1.15541	0.0573156	0.890706	0.265302	1.07487	0.37587	1.20676	0.0960913
A0A0P0XV01	Os10g0436800 protein OS=Oryza sativa subsp. japonica GN=Os10g0436800 PE=3 SV=1 - [A0A0P0XV01_ORYSJ]	1.066	0.0552178	1.181	0.000322115	1.141	0.0538943	0.843	0.780202	1.034	0.753893	0.895	0.265682	1.123	0.603716	0.935	0.397894	1.10788	0.0392655	1.07036	0.867777	0.96613	0.0186997	0.969981	0.97407	0.757832	0.00505565	0.984224	0.0392266	1.22657	0.922649	1.06168	0.200928	1.33215	0.198979	1.10913	0.328419	0.865571	0.370234	1.08607	0.300633	0.904255	0.574687	1.25475	0.0175755	1.04469	0.535539	0.832591	0.0146093
A0A0P0Y9S4	Os12g0443700 protein (Fragment) OS=Oryza sativa subsp. japonica GN=Os12g0443700 PE=4 SV=1 - [A0A0P0Y9S4_ORYSJ]	1.066	0.0346595	1.054	0.262525	1.176	0.0934196	1.147	0.0600135	1.206	0.000445024	1.255	0.0471017	0.964	0.164204	1.155	0.00547542	0.988743	0.702325	1.10319	0.201586	1.11575	0.205501	1.13133	0.0299581	1.1907	0.281588	0.819728	0.00608904	1.05144	0.415271	1.09416	0.241492	0.840453	0.0219692	1.00697	0.661809	1.04063	0.355702	0.799337	0.000144552	0.957711	0.601193	0.768127	0.0292755	0.920319	0.297442	1.19813	0.00174208
B9F7R4	Phosphoinositide phospholipase C OS=Oryza sativa subsp. japonica GN=Os03g0289300 PE=4 SV=1 - [B9F7R4_ORYSJ]	1.065	0.527515	1.09	0.0590106	1.126	0.125516	1.193	0.000305663	1.213	0.000263238	1.094	0.00164573	0.98	0.308534	1.508	1.25e-05	1.02347	0.0743226	1.05728	0.181151	1.03303	0.743229	1.13897	0.00922085	1.00367	0.174954	0.870337	0.00513096	1.01676	0.909877	0.917016	0.0115411	0.821459	7.51e-05	1.26404	0.00110292	0.901896	0.00867789	0.807914	6.53e-05	1.2432	0.00120328	0.895795	0.000231186	1.37843	4.58e-05	1.53878	5.39e-06
Q6YZJ0	Os08g0558200 protein OS=Oryza sativa subsp. japonica GN=Os08g0558200 PE=2 SV=1 - [Q6YZJ0_ORYSJ]	1.064	0.0255918	0.911	0.076654	0.86	0.020501	1.196		1.077		0.797		0.908		0.851		0.856203	0.011594	0.808271	0.00531785	0.944018	0.256004	1.01222		0.874863		1.05581		0.900502		0.666388		0.759197		0.711538		0.740019		0.843083		0.790158		1.13927		1.06775		0.937225	GO:0019220;GO:0080090;GO:0019222;GO:0006470;GO:0050789;GO:0006807;GO:0044237;GO:0006091;GO:0006793;GO:0044260;GO:0071704;GO:0019684;GO:0051246;GO:0006796;GO:0016311;GO:0015979;GO:0065007;GO:0044267;GO:0043170;GO:0006575;GO:0006749;GO:0060255;GO:0031323;GO:0009987;GO:0050794;GO:0051174;GO:0043412;GO:0008150;GO:0006464;GO:0008152;GO:0035303;GO:0035304;GO:0044238;GO:0032268;GO:1901564;GO:0043603;GO:…
Q6K6B3	Os02g0816200 protein OS=Oryza sativa subsp. japonica GN=Os02g0816200 PE=2 SV=1 - [Q6K6B3_ORYSJ]	1.064	0.0184621	0.937	0.393684	0.893	0.0662062	0.797	0.00346645	0.906	0.05546	0.882	0.139107	0.987	0.18873	1.037	0.701464	0.880639	0.00778158	0.839286	0.000354656	0.953042	0.467096	0.851504	0.0206455	0.941302	0.687491	1.10526	0.0747261	1.13676	0.0627611	1.10665	0.158093	1.23839	0.0311938	1.30113	0.00303717	0.97351	0.948562	1.0894	0.510244	1.14459	0.0370449	1.11905	0.67144	1.17574	0.0903611	1.05066	0.117504
Q69TX7	Aminoacylase OS=Oryza sativa subsp. japonica GN=Os06g0210200 PE=3 SV=1 - [Q69TX7_ORYSJ]	1.064	0.459989	0.941	0.695899	0.991	0.95179	0.622		0.617		0.725		0.761		0.638		0.884398	0.349879	0.931391	0.334204	1.05313	0.705235	0.579887		0.770457		0.767911		0.991961		1.16559		1.22347		1.02572		1.17504		1.23339		1.03404		1.04966		0.88		0.838371	GO:0044237;GO:0019752;GO:0006807;GO:0044699;GO:0044710;GO:0006520;GO:0071704;GO:0009987;GO:0008150;GO:0008152;GO:0043436;GO:0044238;GO:1901564;GO:0006082;GO:0044763;GO:0044281;
Q69XG4	Os06g0610800 protein OS=Oryza sativa subsp. japonica GN=P0490F09.29-1 PE=3 SV=1 - [Q69XG4_ORYSJ]	1.064		1.156		0.889		0.784	0.020697	0.733	0.0253717	0.736	0.0481224	0.734	0.00706474	1.268	0.0113997	1.08647		0.835526		0.769031		0.68891		0.636678		0.825647		0.934949	0.322201	0.938776	0.466699	0.936224	0.146373	1.61735	0.00496433	1.00409	0.944207	1.00136	0.908738	1.72988	0.00718352	0.997283	0.869305	1.72283	0.0129664	1.72752	0.00258239
Q67IU5	Ribulose bisphosphate carboxylase small chain OS=Oryza sativa subsp. japonica GN=Os02g0152400 PE=3 SV=1 - [Q67IU5_ORYSJ]	1.064	0.0798213	1.496	4.96e-05	1.138	0.0062521	0.971	0.750808	0.995	0.689716	1	0.696519	1.136	0.0543917	0.973	0.535629	1.40602	7.48e-05	1.06955	0.0352868	0.760695	0.000640468	0.93515	0.776968	0.668449	0.00274978	0.998243	0.0335726	1.02472	0.884838	1.02987	0.870543	1.16993	0.0233352	1.00206	0.683334	1.00503	0.972849	1.14171	0.0300027	0.977889	0.813822	1.136	0.0405757	0.973	0.858635	0.856514	0.0229639
Q10KY7	GDSL-like Lipase/Acylhydrolase family protein, expressed OS=Oryza sativa subsp. japonica GN=Os03g0365800 PE=2 SV=1 - [Q10KY7_ORYSJ]	1.064	0.218983	0.989	0.224051	0.92	0.352123	0.589		0.986		0.598		0.992		0.542		0.929511	0.0207068	0.864662	0.0914104	0.930233	0.86509	0.926692		0.604651		1.07826		1.67402		1.01528		1.68421		0.920204		0.606491		1.00609		0.549696		1.65886		0.906355		0.546371
Q8H811	Leucine Rich Repeat family protein, expressed OS=Oryza sativa subsp. japonica GN=OJ1743A09.16 PE=2 SV=1 - [Q8H811_ORYSJ]	1.063	0.0715892	0.922	0.000857339	0.877	1.24e-05	0.838	0.0721248	0.948	0.156261	0.889	0.0101047	0.947	0.170631	0.889	0.0530299	0.867357	5.51e-07	0.825024	3.04e-09	0.951193	0.147258	0.891816	0.0799625	0.964208	0.920776	1.07982	0.0162578	1.13126	0.632614	1.06086	0.49545	1.13007	0.566482	1.06086	0.868496	0.937764	0.205248	0.998945	0.931244	0.937764	0.518911	1.06524	0.158452	1	0.629602	0.938754	0.457087
Q7XT29	OSJNBa0010H02.24 protein OS=Oryza sativa subsp. japonica GN=Os04g0554800 PE=2 SV=2 - [Q7XT29_ORYSJ]	1.063	0.35097	1.1	0.0970008	0.962	0.581428	0.827	0.893232	1.013	0.823961	0.906	0.668214	1.005	0.47076	0.661	0.371502	1.03481	0.676009	0.904986	0.300845	0.874545	0.145379	0.952963	0.516851	0.823636	0.690974	1.0447	0.834804	1.22491	0.836069	1.09553	0.682128	1.21524	0.574406	0.799274	0.539875	0.894373	0.733428	0.992103	0.45117	0.652517	0.355542	1.10927	0.408178	0.729581	0.350817	0.657711	0.937844
A0A0P0WQ70	Os05g0553700 protein OS=Oryza sativa subsp. japonica GN=Os05g0553700 PE=3 SV=1 - [A0A0P0WQ70_ORYSJ]	1.063	0.0543649	1.145	0.00403991	1.158	0.0263981	1.06	0.32848	1.44	0.000557843	0.914	0.566014	1.382	3.52e-05	1.056	0.0639347	1.07714	0.381035	1.08937	0.237806	1.01135	0.489746	1.35466	0.0147377	0.798253	0.000119647	1.19344	0.231931	1.35849	0.00360312	0.862264	0.128734	1.30377	0.000471753	0.996226	0.750999	0.634722	0.000137495	0.959722	0.653888	0.733333	0.000869194	1.51204	2.02e-06	1.15536	0.000417594	0.76411	7.72e-06
A0A0P0YAZ5	Os12g0538900 protein (Fragment) OS=Oryza sativa subsp. japonica GN=Os12g0538900 PE=4 SV=1 - [A0A0P0YAZ5_ORYSJ]	1.063	0.605739	0.969	0.883203	1.011	0.579109	1.093	0.310192	1.031	0.616846	0.942	0.399304	1.024	0.732739	0.9	0.226791	0.911571	0.515438	0.951082	0.0849211	1.04334	0.74495	0.969897	0.692227	0.972136	0.740701	1.01286	0.0964625	0.943275	0.466241	0.861848	0.201409	0.936871	0.359946	0.823422	0.149652	0.913676	0.300887	0.99321	0.784589	0.872939	0.191249	1.08705	0.302005	0.955414	0.61446	0.878906	0.177648
Q94LR4	Expansin-B4 OS=Oryza sativa subsp. japonica GN=EXPB4 PE=2 SV=1 - [EXPB4_ORYSJ]	1.062	0.19668	1.245	0.0285667	0.844	0.177222	0.786	0.433203	1.373	0.000537198	1.063	0.128978	0.911	0.627417	1.482	0.00111421	1.17232	0.00094544	0.794727	0.00336622	0.677912	0.0008344	1.29284	0.0417014	0.853815	0.00629283	1.07938	0.516351	1.74682	0.000812685	1.35242	0.0580177	1.15903	0.642864	1.8855	0.000834062	0.774217	0.000935868	0.663511	7.83e-05	1.07939	0.166737	0.857008	0.022903	1.39417	0.0030925	1.62678	0.000466678
Q653Z1	Peptidylprolyl isomerase OS=Oryza sativa subsp. japonica GN=Os06g0663800 PE=2 SV=1 - [Q653Z1_ORYSJ]	1.062	4.52e-05	1.174	1.89e-11	1.158	2.73e-12	1.054	0.61765	0.766	0.000104202	1.047	0.43432	0.945	0.256497	0.712	0.00115167	1.10546	1.64e-06	1.0904	4.54e-06	0.986371	0.0962988	0.721281	1.54e-08	0.891823	0.719622	0.816062	0.0201335	0.726755	0.00262904	0.993359	0.944775	0.896584	0.510184	0.675522	0.00436357	1.36684	0.000123055	1.23368	0.00303024	0.929504	0.679416	0.902579	0.494688	0.680038	0.000708168	0.753439	0.00372941
Q0JRG3	Os01g0102700 protein OS=Oryza sativa subsp. japonica GN=Os01g0102700 PE=4 SV=1 - [Q0JRG3_ORYSJ]	1.062	0.0587092	1.126	0.244808	1.02	0.119699	1.035	0.169893	1.157	0.0342112	1.124	0.0631099	0.907	0.228785	1.362	0.00191276	1.06026	0.113525	0.960452	1	0.905861	0.393493	1.08945	0.101091	0.998224	0.190997	0.889216	0.0339969	1.11787	0.179852	1.08599	0.423466	0.876329	0.0300197	1.31594	0.0065689	0.971478	0.483731	0.783924	0.00956968	1.17718	0.0905141	0.80694	0.0139503	1.21174	0.0213329	1.50165	0.000847079
A0A0P0VGY4	Os02g0245000 protein (Fragment) OS=Oryza sativa subsp. japonica GN=Os02g0245000 PE=4 SV=1 - [A0A0P0VGY4_ORYSJ]	1.062	0.205833	1.003	0.53001	1.028	0.458935	0.935	0.61588	0.946	0.37439	0.918	0.468048	1.178	0.222881	0.86	0.0367658	0.944444	0.35284	0.967985	0.823206	1.02493	0.646866	0.890772	0.245524	0.915254	0.959222	1.14591	0.191121	1.01176	0.936624	0.981818	0.964909	1.25989	0.145876	0.919786	0.240684	0.970402	0.787812	1.24524	0.0188407	0.909091	0.0573172	1.28322	0.0269599	0.936819	0.0385227	0.730051	0.00158707
Q8H3I3	40S ribosomal protein SA OS=Oryza sativa subsp. japonica GN=B1056G08.113 PE=2 SV=2 - [Q8H3I3_ORYSJ]	1.061	0.811943	1.024	0.381118	1.159	0.210722	1.289	0.000195623	1.047	0.0795328	1.284	7.22e-06	0.942	0.592878	1.3	0.00133879	0.965127	0.315604	1.09237	0.0369516	1.13184	0.00343428	0.986805	0.956633	1.25391	7.25e-07	0.81277	0.00164792	0.812258	0.00319543	0.996121	0.688809	0.730799	0.000218579	1.00853	0.663637	1.22636	0.000147571	0.899713	0.0506444	1.24164	0.0103275	0.733645	1.65e-05	1.01246	0.859895	1.38004	0.00102694
Q65X46	Os05g0543700 protein OS=Oryza sativa subsp. japonica GN=Os05g0543700 PE=2 SV=1 - [Q65X46_ORYSJ]	1.06	0.208812	1.009	0.314679	1.036	0.971081	0.978	0.309037	1.214	0.000247832	1.066	0.29659	1.044	0.147501	1.141	0.535782	0.951887	0.0292288	0.977358	0.277467	1.02676	0.417339	1.14528	0.177553	1.05649	0.429601	1.00772	0.714231	1.24131	0.192197	1.08998	0.68409	1.06748	0.989206	1.16667	0.711905	0.878089	0.00914199	0.859967	0.0813815	0.939868	0.0622736	0.979362	0.567752	1.07036	0.967304	1.09291	0.64496
A0A0P0V1X3	Pectinesterase (Fragment) OS=Oryza sativa subsp. japonica GN=Os01g0312500 PE=4 SV=1 - [A0A0P0V1X3_ORYSJ]	1.06		0.939		1.029		0.931	0.96671	0.991	0.818774	0.985	0.691676	1.297	0.182229	1.115	0.113612	0.885849		0.970755		1.09585		0.934906		1.04899		1.26045		1.06445	0.884671	1.058	0.744912	1.39313	0.232681	1.19764	0.171263	0.993946	0.807054	1.30878	0.222659	1.12513	0.144308	1.31675	0.405361	1.13198	0.352561	0.859676	0.989327
A0A0P0VS15	Nascent polypeptide-associated complex subunit beta (Fragment) OS=Oryza sativa subsp. japonica GN=Os03g0109600 PE=3 SV=1 - [A0A0P0VS15_ORYSJ]	1.06	0.41658	1.114	0.0198431	0.908	0.0753824	0.973	0.822751	0.852	0.117197	0.96	0.882266	1.299	8.5e-05	0.846	0.0353924	1.05094	0.10858	0.856604	0.0371711	0.815081	0.00228375	0.803774	0.0739359	0.861759	0.076583	1.43062	1.36e-05	0.875642	0.117649	0.986639	0.766265	1.33505	0.000344362	0.869476	0.0378344	1.12676	0.294803	1.52465	1.12e-05	0.992958	0.468135	1.35312	0.000580728	0.88125	0.113239	0.65127	6.15e-06
O64937	Elongation factor 1-alpha OS=Oryza sativa subsp. japonica GN=REFA1 PE=2 SV=2 - [EF1A_ORYSJ]	1.059	0.000666438	1.167	1.18e-07	1.157	1.06e-14	1.239	3.97e-50	1.218	9.63e-51	1.205	6.69e-40	0.93	3.24e-09	1.351	2.1e-101	1.10198	0.00955228	1.09254	4.43e-10	0.991431	3.15e-06	1.15014	2.63e-17	1.03256	5.43e-07	0.803803	6.62e-42	0.983051	0.573629	0.972559	0.694802	0.750605	2.15e-83	1.0904	4.36e-12	0.989327	0.911064	0.763547	5.62e-86	1.1092	1.05e-14	0.771784	1.4e-67	1.12116	1.22e-11	1.45269	2e-141
Q6K8D2	Os02g0760500 protein OS=Oryza sativa subsp. japonica GN=Os02g0760500 PE=2 SV=1 - [Q6K8D2_ORYSJ]	1.059	0.0927245	1.128	0.0340264	0.936	0.199825	1.013	0.20885	1.135	2.42e-05	1.019	0.703736	1.203	5.52e-05	1.129	0.0134409	1.06516	0.120265	0.883853	0.0059131	0.829787	0.0074067	1.07177	0.337081	0.903369	0.00124262	1.28526	0.000659164	1.12043	6.7e-05	1.00592	0.146199	1.18756	0.00013634	1.11451	0.0354048	0.897797	6.59e-05	1.05991	0.0220965	0.994714	0.833063	1.18057	6.83e-05	1.10795	0.0111214	0.938487	0.240187
Q5QLS8	Malate dehydrogenase OS=Oryza sativa subsp. japonica GN=Os01g0829800 PE=2 SV=1 - [Q5QLS8_ORYSJ]	1.059	0.181595	1.008	0.584362	0.902	0.2856	0.9	0.16909	0.884	0.0512877	0.903	0.0382446	1.054	0.710393	0.904	0.612706	0.951841	0.262785	0.851747	0.0464211	0.894841	0.12989	0.83475	0.152007	0.895833	0.0401391	1.16851	0.11	0.982222	0.71144	1.00333	0.887311	1.17111	0.120113	1.00444	0.342887	1.02149	0.618554	1.19231	0.0316302	1.02262	0.297766	1.16722	0.0243615	1.00111	0.210989	0.857685	0.428404
Q53KM3	Apyrase OS=Oryza sativa subsp. japonica GN=LOC_Os11g25260 PE=2 SV=1 - [Q53KM3_ORYSJ]	1.059	0.17252	1.019	0.0970303	1.012	0.17772	0.943	0.63078	0.835	0.258266	1.163	0.738446	0.992	0.392184	1.473	0.000928758	0.962229	0.650038	0.955619	0.865171	0.993131	0.521082	0.78848	0.0667187	1.14132	0.885605	0.980237	0.139759	0.885472	0.485132	1.2333	0.4268	1.05196	0.695078	1.56204	0.000151137	1.39281	0.164556	1.18802	0.740283	1.76407	3.05e-06	0.852966	0.252932	1.26655	0.00315847	1.48488	2.15e-05
A0A0N7KJS9	Os04g0641400 protein (Fragment) OS=Oryza sativa subsp. japonica GN=Os04g0641400 PE=4 SV=1 - [A0A0N7KJS9_ORYSJ]	1.059	0.514478	1.047	0.660111	1.003	0.958681	1.129	0.0311184	1.241	0.0214688	1.142	0.102516	0.904	0.024808	1.089	0.00532268	0.988669	0.814546	0.94712	0.529132	0.957975	0.687021	1.17186	0.0768051	1.09074	0.468326	0.901296	0.201478	1.0992	0.158003	1.01151	0.980322	0.800709	0.0147576	0.96457	0.196083	0.920226	0.261917	0.728445	0.0126929	0.877518	0.0551672	0.791594	0.0422667	0.95359	0.413317	1.20465	0.00756659
Q6YTY3	PHD finger protein ALFIN-LIKE 9 OS=Oryza sativa subsp. japonica GN=Os07g0608400 PE=2 SV=1 - [ALFL9_ORYSJ]	1.058	0.0348851	0.907	0.0166667	0.926	0.383914	1.361	0.0616309	1.706	0.00109781	1.545	0.0520692	0.676	0.00305372	1.412	0.00345833	0.857278	0.00292829	0.875236	0.0774394	1.02095	0.417696	1.61248	0.00085203	1.70342	0.0234855	0.730022	0.00597172	1.25349	0.0827709	1.13519	0.402494	0.496694	0.0184971	1.03747	0.748138	0.905627	0.3683	0.396249	0.000293936	0.827667	0.00708355	0.43754	0.0211386	0.913916	0.41236	2.08876	0.000671779
Q7XXQ8	Os06g0232000 protein OS=Oryza sativa subsp. japonica GN=P0479H10.4-1 PE=2 SV=1 - [Q7XXQ8_ORYSJ]	1.058	0.00021981	1.148	4.54e-18	0.926	3.18e-08	0.939	0.055272	1.023	0.441441	0.94	0.0401635	1.138	1.82e-05	0.984	0.39718	1.08507	2.08e-08	0.875236	4.58e-15	0.80662	1.74e-28	0.966919	0.213275	0.818815	1.09e-14	1.22894	5.79e-15	1.08946	0.0206242	1.00106	0.804202	1.21193	4.23e-07	1.04792	0.33259	0.918866	0.0153368	1.11241	0.000316031	0.961877	0.154817	1.21064	3.92e-07	1.04681	0.247277	0.864675	5.69e-06
Q7XVK1	OSJNBa0069D17.2 protein OS=Oryza sativa subsp. japonica GN=Os04g0372800 PE=2 SV=1 - [Q7XVK1_ORYSJ]	1.058	0.00435561	1.033	0.00880976	0.866	1.97e-07	0.785	2.55e-09	0.945	0.0278484	0.758	5.89e-09	1.06	0.0067612	0.881	0.000282546	0.976371	0.861062	0.818526	1.24e-12	0.838335	5.54e-12	0.893195	0.0102559	0.733785	1.46e-10	1.22402	5.36e-15	1.20382	5.65e-08	0.965605	0.426331	1.35032	9.02e-15	1.12229	0.00249743	0.802116	1.77e-07	1.12169	2.42e-07	0.932275	0.0220781	1.39842	1.68e-13	1.16227	0.000970718	0.831132	4.79e-09
A0A0P0W0Z6	Ferredoxin (Fragment) OS=Oryza sativa subsp. japonica GN=Os03g0659200 PE=3 SV=1 - [A0A0P0W0Z6_ORYSJ]	1.058	0.0559888	1.432	8.72e-06	1.073	0.0337906	1.147		1.019		1.075		1.206		0.915		1.3535	2.2e-07	1.01418	0.222264	0.749302	0.0400088	0.963138		0.750698		1.12395		0.888405		0.937228		1.05144		0.797733		1.05496		1.18351		0.897939		1.12186		0.851163		0.758706	GO:0044710;GO:0009987;GO:0044699;GO:0044763;GO:0044237;GO:0022900;GO:0008152;GO:0008150;GO:0006091;GO:0055114;
Q7XJ15	Os09g0541700 protein OS=Oryza sativa subsp. japonica GN=Os09g0541700 PE=2 SV=1 - [Q7XJ15_ORYSJ]	1.057	0.146806	1.143	0.0202682	0.999	0.677583	1.005	0.70116	0.923	0.432558	0.698	0.00242745	0.911	0.524964	0.991	0.308664	1.08136	0.0600126	0.945128	0.229944	0.874016	0.0404047	0.873226	0.873576	0.610674	0.00263979	0.911912	0.14877	0.918408	0.205855	0.694527	0.000405809	0.906468	0.227092	0.98607	0.155626	0.75623	0.00855225	0.986999	0.78552	1.07367	0.721323	1.30516	0.0020606	1.41977	0.0378555	1.08782	0.53777
A0A0P0Y253	Os11g0472000 protein (Fragment) OS=Oryza sativa subsp. japonica GN=Os11g0472000 PE=4 SV=1 - [A0A0P0Y253_ORYSJ]	1.057	0.349324	1.116	0.0213485	1.062	0.346437	0.874	0.0177415	0.852	0.00796127	0.625	0.0020246	0.887	0.075705	0.591	0.00301912	1.05582	0.0898761	1.00473	0.728905	0.951613	0.579735	0.806055	0.824493	0.560036	0.00900658	0.835217	0.45943	0.974828	0.542404	0.715103	0.070549	1.01487	0.204785	0.676201	0.0917386	0.733568	0.157124	1.04108	0.0660559	0.693662	0.1834	1.4192	0.00957039	0.9456	0.944414	0.666291	0.0166723
Q7XJ02	Probable L-ascorbate peroxidase 7, chloroplastic OS=Oryza sativa subsp. japonica GN=APX7 PE=2 SV=1 - [APX7_ORYSJ]	1.056	0.0741053	1.13	0.0300432	1.06	0.54776	0.97	0.596101	1.086	0.412412	0.917	0.280309	1.056	0.234383	1.191	0.0675662	1.07008	0.809025	1.00379	0.60651	0.938053	0.486557	1.02841	0.948021	0.811504	0.0317846	0.996226	0.414661	1.11959	0.738116	0.945361	0.144777	1.08866	0.3777	1.22784	0.150909	0.844383	0.104088	0.972376	0.520372	1.09669	0.264923	1.15158	0.0865657	1.2988	0.0174614	1.12784	0.797968
Q6ZBZ2	Germin-like protein 8-14 OS=Oryza sativa subsp. japonica GN=GER5 PE=1 SV=1 - [GL814_ORYSJ]	1.056	1.46e-05	1.015	0.0647891	0.953	0.00452081	0.52	8e-08	0.766	1.67e-06	0.645	1.68e-05	2.749	5.44e-14	0.41	3.84e-13	0.961174	0.0584512	0.902462	2.74e-09	0.938916	8.7e-05	0.725379	4.55e-31	0.635468	2.5e-17	2.88458	3.66e-30	1.47308	0.0137579	1.24038	0.260466	5.28654	1.97e-19	0.788462	0.0104516	0.842037	0.317604	3.58877	7e-19	0.535248	9.47e-08	4.26202	4.29e-18	0.635659	0.000397752	0.149145	4.5e-22
Q6Z4B7	Os07g0510500 protein OS=Oryza sativa subsp. japonica GN=Os07g0510500 PE=4 SV=1 - [Q6Z4B7_ORYSJ]	1.056	0.170102	1.202	0.0223283	1.149	0.0617219	1.215	0.240526	1.074	0.269811	1.243	0.000738716	1.077	0.121274	0.953	0.327979	1.13826	0.0532797	1.08807	0.138451	0.955907	0.798978	1.01705	0.168101	1.03411	0.198241	0.937337	0.800163	0.883951	0.54996	1.02305	0.621836	0.88642	0.5658	0.784362	0.141573	1.15736	0.0476019	1.00279	0.912004	0.887337	0.10658	0.866452	0.0146038	0.766693	0.000719857	0.884865	0.0422636
Q6ZAX5	Os08g0269700 protein OS=Oryza sativa subsp. japonica GN=Os08g0269700 PE=2 SV=1 - [Q6ZAX5_ORYSJ]	1.056		0.787		0.756		0.842	0.224154	0.764	0.0610069	0.78	0.162008	0.747	0.0433493	0.524	0.0682703	0.745265		0.715909		0.96061		0.723485		0.991105		0.988095		0.907363	0.31471	0.926366	0.570156	0.887173	0.213538	0.622328	0.137032	1.02094	0.830956	0.977749	0.483763	0.685864	0.19582	0.957692	0.644078	0.671795	0.223616	0.701473	0.221954
Q6YW78	Os08g0382400 protein OS=Oryza sativa subsp. japonica GN=Os08g0382400 PE=2 SV=1 - [Q6YW78_ORYSJ]	1.056	0.519712	1.159	0.000552905	1.355	3.85e-14	1.386	6.01e-08	0.986	0.727844	1.107	0.0261089	1.583	1.39e-11	0.815	0.00635313	1.09754	0.00682885	1.28314	1.86e-12	1.16911	1.16e-08	0.933712	0.260494	0.955134	0.377303	1.16827	0.0122642	0.7114	6.86e-08	0.798701	5.49e-05	1.14214	0.00212974	0.588023	1.47e-08	1.12272	0.0179434	1.60548	2.32e-11	0.826572	0.0139688	1.42999	1.57e-08	0.736224	0.000216139	0.514845	3.56e-11
Q0DVH3	Os03g0129900 protein (Fragment) OS=Oryza sativa subsp. japonica GN=Os03g0129900 PE=4 SV=1 - [Q0DVH3_ORYSJ]	1.056	0.144825	1.34	0.00387631	1.152	0.0467156	1.172	0.14787	1.208	0.0143887	1.367	0.000450751	1.528	0.00427653	1.207	0.0588564	1.26894	0.00844326	1.09091	0.417745	0.859701	0.00773021	1.14394	0.868135	1.02015	0.158725	1.32639	0.135067	1.03072	0.714862	1.16638	0.144681	1.30375	0.0919629	1.02986	0.791543	1.13162	0.122233	1.2649	0.0886482	0.999172	0.940022	1.11778	0.423237	0.882955	0.183083	0.789921	0.111773
B7EW17	Os02g0725100 protein OS=Oryza sativa subsp. japonica GN=Os02g0725100 PE=2 SV=1 - [B7EW17_ORYSJ]	1.056	0.145874	0.949	0.00613408	1.04	0.0892154	0.985	0.644487	1.125	0.0128204	0.983	0.570483	0.999	0.829045	1.021	0.825861	0.898674	0.00017604	0.984848	0.585087	1.09589	0.000423418	1.06534	0.0206175	1.03583	0.106805	0.960577	0.0368536	1.14213	0.011708	0.99797	0.36751	1.01421	0.46126	1.03655	0.533949	0.873778	0.126212	0.888	0.000742058	0.907556	0.038503	1.01628	0.601973	1.03866	0.728693	1.02202	0.926519
Q7XDI5	Os10g0470900 protein OS=Oryza sativa subsp. japonica GN=Os10g0470900 PE=4 SV=1 - [Q7XDI5_ORYSJ]	1.055	0.0359192	1.066	0.0218439	1.123	5.18e-05	0.877	0.0126247	1.212	0.0215789	0.963	0.755206	1.364	0.000210212	0.974	0.456302	1.01043	0.773474	1.06445	0.00238195	1.05347	0.00447084	1.14882	0.0173229	0.903377	0.743208	1.2146	0.00156799	1.38198	0.000229732	1.09806	0.0784326	1.5553	6.17e-06	1.1106	0.206306	0.794554	0.38964	1.12541	0.0802364	0.80363	0.0322583	1.41641	0.0686156	1.01142	0.459981	0.714076	0.00151765
Q7XNV4	OSJNBb0015G09.12 protein OS=Oryza sativa subsp. japonica GN=Os04g0227500 PE=2 SV=2 - [Q7XNV4_ORYSJ]	1.054	0.000973616	0.997	0.317605	0.791	2.1e-13	0.964	0.156086	0.896	0.00438725	0.992	0.803436	0.96	0.807249	1.068	0.139507	0.94592	0.018638	0.750474	5.53e-17	0.79338	2.79e-14	0.850095	5.98e-08	0.994985	0.738542	1.21365	0.000284537	0.929461	0.242866	1.02905	0.190519	0.995851	0.34073	1.10788	0.0280001	1.10714	0.0203705	1.07143	0.113907	1.19196	0.00334493	0.967742	0.934868	1.07661	0.253301	1.1125	0.422289
A0A0P0WY24	Os06g0566100 protein (Fragment) OS=Oryza sativa subsp. japonica GN=Os06g0566100 PE=4 SV=1 - [A0A0P0WY24_ORYSJ]	1.054	0.189225	1.038	0.192322	1.055	0.59335	0.946	0.735121	0.886	0.0233825	0.82	0.0040875	0.943	0.0771162	0.823	0.00218699	0.98482	0.481234	1.00095	0.753656	1.01638	0.407566	0.840607	0.602989	0.789981	0.124865	0.893839	0.49277	0.936575	0.101535	0.866808	0.0312911	0.996829	0.222888	0.869979	0.0308747	0.925508	0.100477	1.06433	0.220124	0.928894	0.0871705	1.15	0.0191521	1.00366	0.790873	0.872747	0.0116659
Q10N97	33 kDa secretory protein, putative, expressed OS=Oryza sativa subsp. japonica GN=Os03g0277700 PE=4 SV=1 - [Q10N97_ORYSJ]	1.053		1.107		1.306		0.751		1.395		1.629		1.526		6.844		1.05128		1.24027		1.17977		1.32479		1.47154		1.16845		1.85752		2.16911		2.03196		9.11318		1.16774		1.09391		4.90609		0.936771		4.20135		4.48493
P0C579	Cysteine proteinase inhibitor 10 OS=Oryza sativa subsp. japonica GN=Os04g0350100 PE=2 SV=1 - [CYT10_ORYSJ]	1.052	0.170974	1.114	0.0555821	1.532	0.00129714	1.13	0.0941712	1.111	0.135875	1.149	0.0797636	0.846	0.0191628	1.148	0.00289423	1.05894	0.466935	1.45627	0.00341369	1.37522	0.00498012	1.05608	0.00492743	1.03142	0.0883357	0.552219	0.000522758	0.983186	0.315994	1.01681	0.927355	0.748673	0.00238832	1.01593	0.463219	1.0342	0.303744	0.761476	0.00067528	1.0333	0.00692719	0.736292	0.00149295	0.99913	0.350651	1.35697	5.65e-05
Q9LJ04	Os01g0265800 protein OS=Oryza sativa subsp. japonica GN=Os01g0265800 PE=2 SV=1 - [Q9LJ04_ORYSJ]	1.052	0.918504	1.167	0.00379177	1.071	0.263247	1.011	0.10879	1.149	0.000117129	1.091	0.0450276	0.967	0.71825	1.262	0.000386883	1.10932	0.0132874	1.01806	0.36913	0.917738	0.0930588	1.09221	0.00222063	0.934876	0.657911	0.902894	0.0626933	1.1365	0.0175428	1.07913	0.493361	0.956479	0.131548	1.24827	0.0110774	0.949521	0.144336	0.841601	0.00116167	1.09835	0.374734	0.886343	0.0580791	1.15674	0.0620199	1.30507	0.00116371
Q10L56	Glutathione peroxidase OS=Oryza sativa subsp. japonica GN=LOC_Os03g24380 PE=3 SV=1 - [Q10L56_ORYSJ]	1.052		1.301		1.529		1.485	6.66e-08	1.628	1.38e-12	1.271	8.15e-06	1.03	0.353166	1.785	2.61e-14	1.23669		1.45342		1.17525		1.54753		0.976941		0.673643		1.0963	0.00177386	0.855892	0.482366	0.693603	2.25e-07	1.20202	1.71e-07	0.780713	0.0014221	0.632678	2.1e-12	1.09644	1.78e-05	0.810386	3.05e-05	1.40441	5.73e-07	1.73301	3.36e-14
B9FBM2	Os03g0176600 protein OS=Oryza sativa subsp. japonica GN=Os03g0176700 PE=4 SV=1 - [B9FBM2_ORYSJ]	1.052	0.33519	1.197	0.011703	1.306	0.000523021	1.462		1.138		1.73		1.323		1.021		1.13783	0.0763591	1.24144	0.00210302	1.09106	0.0347567	1.08175		1.44528		1.01302		0.778386		1.18331		0.904925		0.698358		1.52021		1.16257		0.897188		0.76474		0.590173		0.771731
A0A0P0X9S9	Os07g0663800 protein (Fragment) OS=Oryza sativa subsp. japonica GN=Os07g0663800 PE=4 SV=1 - [A0A0P0X9S9_ORYSJ]	1.052		0.874		0.804		0.916		0.807		0.857		0.851		1.728		0.830798		0.764259		0.919908		0.76711		0.980549		1.05846		0.881004		0.93559		0.929039		1.88646		1.06196		1.05452		2.14126		0.992999		2.01634		2.03055
Q9LI45	Peroxidase OS=Oryza sativa subsp. japonica GN=prx3 PE=2 SV=1 - [Q9LI45_ORYSJ]	1.051	0.329969	0.867	0.0028132	0.725	8.64e-05	0.51		0.906		0.551		0.849		0.444		0.824929	0.00207179	0.689819	8.34e-05	0.836217	0.00713609	0.862036		0.635525		1.17103		1.77647		1.08039		1.66471		0.870588		0.608168		0.937086		0.490066		1.54083		0.805808		0.522968	GO:0044248;GO:0042744;GO:0042743;GO:0044699;GO:0044712;GO:0044710;GO:0008150;GO:0009987;GO:0072593;GO:0006950;GO:0044763;GO:0008152;GO:0009056;GO:0006979;GO:0050896;GO:0044237;
Q6K5H8	Os02g0600200 protein OS=Oryza sativa subsp. japonica GN=OJ1791_B03.17-1 PE=2 SV=1 - [Q6K5H8_ORYSJ]	1.051	0.435525	1.292	7.31e-09	0.94	0.0158752	1.518	5.38e-09	1.521	3.95e-11	1.094	0.0941394	0.778	0.00391988	1.123	0.00549779	1.22931	2.69e-09	0.894386	0.000610601	0.727554	1.42e-12	1.44719	4.69e-10	0.846749	5.06e-05	0.82766	0.0119885	1.00198	0.320927	0.720685	1.3e-05	0.512516	1.16e-09	0.739789	4e-05	0.719264	9.65e-06	0.511506	1.13e-10	0.73833	2.96e-05	0.711152	0.00090183	1.02651	0.438022	1.44344	5.08e-05
Q69NF7	Os09g0530000 protein OS=Oryza sativa subsp. japonica GN=Os09g0530000 PE=2 SV=1 - [Q69NF7_ORYSJ]	1.051	0.480755	1.126	0.00391592	1.289	2.09e-05	1.97	1.33e-07	1.281	0.00223797	1.814	3.03e-06	0.966	0.408491	1.498	0.000100422	1.07136	0.00276137	1.22645	2.17e-05	1.14476	0.000899399	1.21884	0.126649	1.61101	0.00147954	0.749418	0.00103769	0.650254	9.4e-06	0.920812	0.0592445	0.490355	5.3e-05	0.760406	0.00153727	1.41608	0.000647162	0.754098	0.301929	1.1694	0.0388823	0.532525	0.00163489	0.825799	0.0975132	1.55072	0.0279791
Q7XEQ3	40S ribosomal protein S17-4, putative, expressed OS=Oryza sativa subsp. japonica GN=LOC_Os10g27190 PE=3 SV=1 - [Q7XEQ3_ORYSJ]	1.051	0.261353	1.494	0.000952426	1.005	0.558702	1.168	0.0692542	3.156	9.81e-15	1.312	7.3e-06	1.012	0.803408	1.651	5.54e-10	1.4215	0.00120531	0.956232	0.367033	0.672691	0.000356366	3.00285	1.78e-05	0.878179	7.16e-06	1.00697	0.00926111	2.70205	8.42e-13	1.12329	0.0169877	0.866438	0.0544378	1.41353	4.58e-06	0.415716	1e-11	0.320659	1.5e-14	0.523131	7.09e-09	0.771341	1.43e-05	1.25838	0.000652733	1.63142	2.08e-09
Q5JKV1	Os01g0743400 protein OS=Oryza sativa subsp. japonica GN=P0439E07.32-1 PE=3 SV=1 - [Q5JKV1_ORYSJ]	1.051		1.303		1.378		1.294		1.071		1.032		1.032		0.963		1.23977		1.31113		1.05756		1.01903		0.792018		0.748911		0.827666		0.797527		0.797527		0.744204		0.963585		0.963585		0.89916		1		0.93314		0.93314	GO:0006436;GO:0044237;GO:0019752;GO:0090304;GO:0044249;GO:0034641;GO:0006807;GO:0044281;GO:0034645;GO:0034660;GO:1901360;GO:0006139;GO:0044710;GO:0044260;GO:0006520;GO:0043043;GO:0071704;GO:0010467;GO:0043604;GO:0044699;GO:0043170;GO:0044267;GO:0009987;GO:0006725;GO:0009058;GO:0009059;GO:0008150;GO:0008152;GO:0043436;GO:0044271;GO:0046483;GO:0016070;GO:0044238;GO:0006418;GO:1901564;GO:1901566;GO:…
A0A0P0XT60	Os10g0190000 protein (Fragment) OS=Oryza sativa subsp. japonica GN=Os10g0190000 PE=3 SV=1 - [A0A0P0XT60_ORYSJ]	1.051	0.112914	1.199	4.68e-06	1.186	0.000976605	1.286	0.0148783	1.559	0.00200008	1.125	0.127679	1.235	0.234223	1.199	0.00482281	1.14082	0.0120789	1.12845	0.159607	0.989158	0.146212	1.48335	0.00298751	0.938282	0.0125136	1.04132	0.146906	1.21229	0.0404937	0.874806	0.325029	0.960342	0.355041	0.932348	0.54698	0.721616	0.0169144	0.792174	0.0243255	0.769083	0.0135676	1.09778	0.923095	1.06578	0.442694	0.97085	0.477411
Q0E0P0	Beta-fructofuranosidase, insoluble isoenzyme 1 OS=Oryza sativa subsp. japonica GN=CIN1 PE=2 SV=1 - [INV1_ORYSJ]	1.05	0.450474	0.776	0.054668	0.964	0.640795	1.064	0.522604	1.009	0.632165	1.035	0.431313	0.879	0.0973602	1.235	0.100977	0.739048	0.0137683	0.918095	0.167983	1.24227	0.0301369	0.960952	0.0294448	1.33376	0.0299493	0.911826	0.155976	0.948308	0.182528	0.972744	0.813979	0.826128	0.0221885	1.16071	0.159106	1.02577	0.168948	0.87116	0.098204	1.22398	0.0608356	0.849275	0.0249158	1.19324	0.202669	1.40501	0.0210665
Q0D673	Probable protein phosphatase 2C 62 OS=Oryza sativa subsp. japonica GN=Os07g0507000 PE=2 SV=1 - [P2C62_ORYSJ]	1.05	0.997999	0.929	0.829025	0.954	0.456901	0.998	0.992847	1.323	0.393263	0.865	0.510616	1.073	0.834271	1.147	0.616104	0.884762	0.862482	0.908571	0.490025	1.02691	0.400415	1.26	0.39975	0.931109	0.0703388	1.12474	0.682593	1.32565	0.327244	0.866733	0.279094	1.07515	0.739235	1.1493	0.513217	0.653817	0.17995	0.811036	0.390333	0.866969	0.588981	1.24046	0.171925	1.32601	0.203739	1.06897	0.658372
Q6AUF5	60S ribosomal protein L18a OS=Oryza sativa subsp. japonica GN=Os05g0565000 PE=2 SV=1 - [Q6AUF5_ORYSJ]	1.05		1.169		0.746		0.989	0.91272	1.876	0.000463347	1.065	0.10826	1.02	0.801454	1.006	0.524234	1.11333		0.710476		0.638152		1.78667		0.911035		1.36729		1.89687	0.000428252	1.07685	0.0989598	1.03134	0.847451	1.01719	0.554401	0.567697	0.00179764	0.54371	0.00148571	0.536247	0.000835791	0.957746	0.370341	0.944601	0.327795	0.986275	0.843724
Q60EM2	Os05g0455700 protein OS=Oryza sativa subsp. japonica GN=Os05g0455700 PE=2 SV=1 - [Q60EM2_ORYSJ]	1.05	0.719723	1.09	0.285056	1.007	0.459329	1.101	0.140587	0.861	0.779163	0.941	0.793883	1.029	0.70371	0.893	0.74213	1.0381	0.545937	0.959048	0.775381	0.923853	0.692495	0.82	0.9569	0.863303	0.547609	1.02185	0.554639	0.782016	0.057124	0.854678	0.0530883	0.934605	0.338934	0.811081	0.206351	1.09292	0.975638	1.19512	0.509707	1.03717	0.866168	1.09352	0.515729	0.94899	0.851967	0.867833	0.564162
A0A0P0WGN9	Os04g0685800 protein OS=Oryza sativa subsp. japonica GN=Os04g0685800 PE=3 SV=1 - [A0A0P0WGN9_ORYSJ]	1.05	0.0180711	1.204	1.74e-07	1.147	2.6e-07	0.943	0.308695	1.044	0.179102	1.012	0.476631	1.378	2.94e-07	1.07	0.120253	1.14667	2.54e-06	1.09238	4.61e-06	0.952658	0.272156	0.994286	0.280019	0.840532	1.81e-05	1.20139	5.68e-06	1.1071	0.0559202	1.07317	0.149614	1.46129	6.55e-07	1.13468	0.0439596	0.969349	0.62887	1.31992	1.26e-06	1.0249	0.523269	1.36166	1.67e-06	1.05731	0.341146	0.776488	2.54e-05
Q75KR1	Pyruvate, phosphate dikinase 2 OS=Oryza sativa subsp. japonica GN=PPDK2 PE=3 SV=1 - [PPDK2_ORYSJ]	1.049	0.465967	0.734	0.0907958	0.757	0.0113687	0.446		0.437		0.314		0.445		0.445		0.699714	0.0951883	0.72164	0.0496309	1.03134	0.833198	0.416587		0.427793		0.587847		0.979821		0.704036		0.997758		0.997758		0.718535		1.01831		1.01831		1.4172		1.4172		1	GO:0019752;GO:0044237;GO:0006090;GO:0044699;GO:0044710;GO:0071704;GO:0009987;GO:0032787;GO:0008150;GO:0008152;GO:0043436;GO:0006082;GO:0044763;GO:0044281;
Q6YUK5	T-complex protein 1 subunit delta OS=Oryza sativa subsp. japonica GN=Os02g0332200 PE=2 SV=1 - [Q6YUK5_ORYSJ]	1.049	0.745464	1	0.715294	0.826	0.264996	0.947	0.499084	0.899	0.187657	0.734	0.0272135	0.673	0.0202231	0.873	0.10172	0.953289	0.985385	0.787417	0.227105	0.826	0.222617	0.857007	0.29868	0.734	0.0669959	0.81477	0.841074	0.949314	0.297759	0.775079	0.0227029	0.710665	0.0171254	0.921859	0.123823	0.816463	0.0439578	0.74861	0.0281761	0.971079	0.573572	0.916894	0.146657	1.18937	0.0197796	1.29718	0.0161903
Q84R32	CBS domain containing protein, expressed OS=Oryza sativa subsp. japonica GN=OSJNBb0016H12.19 PE=2 SV=1 - [Q84R32_ORYSJ]	1.049	0.00641762	1.044	0.00227405	0.865	0.00100568	0.732	2.73e-20	0.81	1.56e-14	0.884	0.0760141	0.979	0.0503592	0.936	0.000170375	0.995234	0.351984	0.824595	0.0307785	0.828544	0.0715361	0.772164	0.000607042	0.846743	0.516988	1.13179	0.310905	1.10656	0.000651853	1.20765	4.31e-06	1.33743	2.78e-19	1.27869	5.66e-10	1.09136	0.00292697	1.20864	6.64e-13	1.15556	9.31e-05	1.10747	0.44912	1.05882	0.523913	0.956078	0.0148169
B7FAK7	Os01g0595100 protein OS=Oryza sativa subsp. japonica GN=Os01g0595100 PE=2 SV=1 - [B7FAK7_ORYSJ]	1.049	0.216023	1.148	0.180448	0.89	0.496595	0.974	0.557234	1.19	0.137628	0.749	0.156839	1.187	0.0614468	0.9	0.349941	1.09438	0.788794	0.848427	0.0219456	0.775261	0.0221673	1.13441	0.454192	0.652439	0.0963781	1.33371	0.0128534	1.22177	0.0911234	0.768994	0.310998	1.21869	0.0484246	0.924025	0.901984	0.629412	0.0421656	0.997479	0.682077	0.756303	0.0292097	1.58478	0.0282322	1.2016	0.296873	0.758214	0.0109898
Q0DRB3	Os03g0399800 protein (Fragment) OS=Oryza sativa subsp. japonica GN=Os03g0399800 PE=4 SV=2 - [Q0DRB3_ORYSJ]	1.049	0.00957179	1.123	9.74e-06	1.021	0.00414208	1.077	0.142066	0.977	0.64156	1.053	0.00066432	1.135	0.000228403	0.787	2.32e-06	1.07054	0.00872402	0.973308	0.117404	0.909172	0.683061	0.931363	0.516907	0.937667	0.0375062	1.11166	0.887011	0.907149	0.0652029	0.977716	0.0144779	1.05385	0.0878731	0.730734	1.26e-07	1.07779	0.000302762	1.16172	5.07e-05	0.805527	1.21e-05	1.07787	0.105699	0.747388	1.22e-08	0.693392	2.08e-12
Q8GVP6	Probable pyruvate, phosphate dikinase regulatory protein, chloroplastic OS=Oryza sativa subsp. japonica GN=PDRP1 PE=2 SV=2 - [PDRP1_ORYSJ]	1.048		0.911		1.304		1.195		1.274		2.13		1.652		0.852		0.869275		1.24427		1.43139		1.21565		2.33809		1.26687		1.06611		1.78243		1.38243		0.712971		1.6719		1.2967		0.66876		0.775587		0.4		0.515738
Q7XUY5	OSJNBb0048E02.12 protein OS=Oryza sativa subsp. japonica GN=Os04g0465600 PE=2 SV=1 - [Q7XUY5_ORYSJ]	1.048	0.436551	1.129	1.05e-05	0.963	0.139277	0.886	0.133038	1.225	0.00122285	0.789	0.000241164	0.905	0.0661591	1.024	0.541203	1.07729	3.35e-06	0.918893	0.0127714	0.852967	8.89e-08	1.16889	1.23e-07	0.698849	2.76e-08	0.939772	0.682271	1.38262	0.000170712	0.890519	0.0570833	1.02144	0.88874	1.15576	0.455553	0.644082	2.07e-07	0.738776	4.14e-05	0.835918	0.0016441	1.14702	0.054659	1.29785	0.0094297	1.13149	0.347664
C7JA48	Os12g0478100 protein (Fragment) OS=Oryza sativa subsp. japonica GN=Os12g0478200 PE=4 SV=1 - [C7JA48_ORYSJ]	1.048	0.649067	1.586	3.05e-06	1.465	0.00179836	0.892	0.86854	0.888	0.795128	0.955	0.559594	1.063	0.235956	0.91	0.416718	1.51336	6.59e-06	1.3979	0.00345765	0.923707	0.691593	0.847328	0.242534	0.602144	0.00288101	0.725597	0.993105	0.995516	0.938219	1.07063	0.74183	1.1917	0.253186	1.02018	0.68763	1.07545	0.80289	1.19707	0.228188	1.02477	0.759129	1.11309	0.152489	0.95288	0.996489	0.856068	0.105221
Q0J709	ACT domain-containing protein DS12, chloroplastic OS=Oryza sativa subsp. japonica GN=Os08g0242700 PE=4 SV=2 - [UP12_ORYSJ]	1.047	0.879561	1.026	0.179437	1.084	0.000643724	1.118	0.000480065	0.953	0.302251	1.009	0.120652	0.963	0.14504	0.803	6.26e-09	0.979943	0.263704	1.03534	0.00261026	1.05653	0.00887358	0.91022	0.118181	0.983431	0.887106	0.888376	0.0767187	0.852415	3.73e-05	0.902504	3.05e-05	0.86136	2.25e-05	0.718247	7.1e-12	1.05876	0.442887	1.01049	0.569721	0.842602	8.88e-08	0.95441	0.806687	0.795837	2.51e-05	0.833853	2.7e-06
Q84J55	14-3-3-like protein GF14-A OS=Oryza sativa subsp. japonica GN=GF14A PE=2 SV=1 - [14331_ORYSJ]	1.046		1.201		1.141		0.928		1.096		0.974		0.781		0.924		1.14818		1.09082		0.950042		1.0478		0.810991		0.684487		1.18103		1.04957		0.841595		0.99569		0.888686		0.712591		0.843066		0.801848		0.948665		1.1831
Q8L472	Os07g0105600 protein OS=Oryza sativa subsp. japonica GN=P0617C02.114 PE=2 SV=1 - [Q8L472_ORYSJ]	1.046	0.752362	1.305	0.00019753	1.35	1.13e-07	1.465	0.00725052	0.925	0.343018	1.568	0.00385712	1.614	0.00580672	0.886	0.162487	1.24761	0.000149373	1.29063	2.47e-08	1.03448	0.0120496	0.884321	0.00480151	1.20153	0.026304	1.19556	0.500596	0.631399	0.00126735	1.07031	0.159064	1.10171	0.372327	0.604778	0.00116795	1.69514	0.00153222	1.74486	0.00187931	0.957838	0.403325	1.02934	0.548078	0.565051	0.0012366	0.548947	0.00151445
Q7F1U0	Peroxidase OS=Oryza sativa subsp. japonica GN=OJ1167_G06.125 PE=2 SV=1 - [Q7F1U0_ORYSJ]	1.046	0.0327475	0.87	2.17e-06	0.661	1.96e-11	0.931	0.32042	0.876	0.0840163	0.913	0.666939	1.204	0.00104518	1.592	8.29e-06	0.83174	8.71e-09	0.631931	6.2e-13	0.75977	2.82e-07	0.837476	1.51e-09	1.04943	0.131858	1.82148	2.91e-08	0.940924	0.816335	0.980666	0.619977	1.29323	0.000641713	1.70999	6.62e-06	1.04224	0.385424	1.37443	1.53e-06	1.81735	1.87e-07	1.31873	0.0025723	1.7437	1.88e-05	1.32226	0.00361688
A0A0P0YBW4	Os12g0597500 protein (Fragment) OS=Oryza sativa subsp. japonica GN=Os12g0597500 PE=4 SV=1 - [A0A0P0YBW4_ORYSJ]	1.046	0.136555	0.924	0.030996	0.83	0.00156456	0.828	0.000395626	0.85	1.09e-06	0.868	0.000348412	0.876	5.83e-05	1.067	0.836591	0.883365	0.00142081	0.793499	0.000145856	0.898268	0.0560239	0.81262	0.000159057	0.939394	0.638124	1.05542	0.132963	1.02657	0.784674	1.04831	0.671082	1.05797	0.881191	1.28865	0.00220276	1.02118	0.373685	1.03059	0.907979	1.25529	0.000166777	1.00922	0.523679	1.22926	0.00293205	1.21804	0.000792582
B9FXV5	Eukaryotic translation initiation factor 4G OS=Oryza sativa subsp. japonica GN=Os07g0555200 PE=2 SV=2 - [IF4G_ORYSJ]	1.045	0.332609	1.033	0.165719	1.316	0.000129715	1.001	0.616754	1.108	0.0172884	0.982	0.454661	1.084	0.120889	0.876	0.24382	0.988517	0.618999	1.25933	0.00038736	1.27396	0.000953566	1.06029	0.0103741	0.950629	0.391224	0.823708	0.00386502	1.10689	0.0209566	0.981019	0.298181	1.08292	0.10691	0.875125	0.467318	0.886282	0.0920798	0.978339	0.198901	0.790614	0.0137142	1.10387	0.50453	0.892057	0.123543	0.808118	0.052198
Q6F331	Os05g0490100 protein OS=Oryza sativa subsp. japonica GN=Os05g0490100 PE=2 SV=1 - [Q6F331_ORYSJ]	1.045	0.182838	1.119	0.00878224	0.994	0.135976	0.891		0.751		0.732		0.593		0.591		1.07081	0.0252575	0.951196	0.697433	0.888293	0.060451	0.71866		0.654155		0.596579		0.842873		0.821549		0.665544		0.6633		0.9747		0.789614		0.786951		0.810109		0.807377		0.996627	GO:0044249;GO:0034641;GO:0006807;GO:0034645;GO:1901576;GO:0044260;GO:0043043;GO:0071704;GO:0010467;GO:0044267;GO:0009987;GO:0009058;GO:0009059;GO:0008150;GO:0008152;GO:1901564;GO:0043604;GO:0044238;GO:0044271;GO:0043603;GO:1901566;GO:0019538;GO:0044237;GO:0043170;GO:0006518;GO:0006412;
Q6K840	Os02g0805600 protein OS=Oryza sativa subsp. japonica GN=Os02g0805600 PE=2 SV=1 - [Q6K840_ORYSJ]	1.044	0.130848	0.93	0.00110683	1.018	0.312309	0.836	0.168437	0.991	0.692921	1.032	0.746026	1.053	0.350254	1.123	0.47546	0.890805	7.07e-06	0.975096	0.913143	1.09462	0.000615248	0.949234	0.558475	1.10968	0.035758	1.03438	0.817501	1.18541	0.2043	1.23445	0.140292	1.25957	0.0767304	1.3433	0.090688	1.04137	0.878318	1.06256	0.712738	1.1332	0.883	1.02035	0.526236	1.08818	0.701233	1.06648	0.777207
A0A0P0V549	Os01g0611000 protein (Fragment) OS=Oryza sativa subsp. japonica GN=Os01g0611000 PE=4 SV=1 - [A0A0P0V549_ORYSJ]	1.044	0.00839298	1.014	1	0.922	0.000758225	0.923	0.25574	0.895	0.647593	0.844	0.047947	0.855	0.0818049	0.91	0.305075	0.971264	0.0471617	0.883142	1.69e-07	0.90927	0.00837221	0.85728	0.819277	0.832347	0.237087	0.927332	0.320563	0.969664	0.531422	0.91441	0.28993	0.926327	0.431188	0.985915	0.914704	0.943017	0.132038	0.955307	0.203212	1.01676	0.601161	1.01303	0.807743	1.0782	0.256228	1.06433	0.384129
A0A0P0X4M5	Os07g0275100 protein OS=Oryza sativa subsp. japonica GN=Os07g0275100 PE=4 SV=1 - [A0A0P0X4M5_ORYSJ]	1.044	0.230979	0.973	0.717491	0.883	0.257175	0.816		0.923		0.866		1.501		0.623		0.931992	0.343174	0.845785	0.159229	0.907503	0.426252	0.8841		0.890031		1.69989		1.13113		1.06127		1.83946		0.76348		0.938245		1.62622		0.674973		1.73326		0.7194		0.415057	GO:0015979;GO:0009987;GO:0008150;GO:0008152;GO:0044237;
Q7F4F8	Mitochondrial outer membrane protein porin 3 OS=Oryza sativa subsp. japonica GN=VDAC3 PE=2 SV=1 - [VDAC3_ORYSJ]	1.043	0.331673	1.071	0.00745538	1.075	0.0977426	1.06	0.0054484	0.968	0.195543	1	0.54241	1.043	0.118462	1.146	7.2e-06	1.02685	0.0842954	1.03068	0.511049	1.00373	0.26078	0.928092	0.0314444	0.933707	0.103634	0.970233	0.684124	0.913208	0.000188258	0.943396	0.0435694	0.983962	0.599832	1.08113	0.045679	1.03306	0.0829299	1.07748	0.0179101	1.18388	1.77e-07	1.043	0.289506	1.146	0.000182323	1.09875	0.0374107
Q6ZXK6	Kelch repeat containing protein OS=Oryza sativa subsp. japonica GN=kr1 PE=2 SV=1 - [Q6ZXK6_ORYSJ]	1.043	0.173001	0.923	9e-05	0.756	4.66e-06	0.718	6.89e-05	0.898	0.00656171	0.782	6.6e-06	0.957	0.553048	0.737	1.13e-06	0.884947	5.21e-07	0.724832	2.51e-07	0.819068	0.00576252	0.860978	0.0116956	0.847237	0.0989736	1.26587	9.92e-06	1.2507	0.0100338	1.08914	0.872986	1.33287	0.000299205	1.02646	0.624602	0.870824	0.00236389	1.0657	0.0353793	0.820713	0.000299563	1.22379	4.14e-05	0.942455	0.437249	0.770115	6.74e-06
Q10B63	Fumarylacetoacetate hydrolase domain containing protein 1, putative, expressed OS=Oryza sativa subsp. japonica GN=LOC_Os03g61330 PE=4 SV=1 - [Q10B63_ORYSJ]	1.043	0.75087	0.967	0.698318	1.048	0.680901	1.16	0.024688	0.978	0.480979	0.995	0.737656	1.138	0.00489943	1.168	0.000364844	0.927133	0.580179	1.00479	0.986602	1.08376	0.422559	0.93768	0.194162	1.02896	0.832547	1.08588	0.689449	0.843103	0.050283	0.857759	0.0794445	0.981034	0.568513	1.0069	0.224437	1.01738	0.875799	1.1636	0.00991344	1.19427	0.000679759	1.14372	0.022882	1.17387	0.00371231	1.02636	0.51975
Q5JLZ9	Os01g0757500 protein OS=Oryza sativa subsp. japonica GN=Os01g0757500 PE=2 SV=1 - [Q5JLZ9_ORYSJ]	1.043		1.036		1.109		0.941	0.495544	1.254	0.0305856	0.958	0.610121	1.721	0.00444214	1.118	0.234035	0.993289		1.06328		1.07046		1.2023		0.92471		1.55185		1.33262	0.0320439	1.01807	0.923686	1.82891	0.00561762	1.1881	0.164919	0.763955	0.0449201	1.37241	0.00918384	0.891547	0.212881	1.79645	0.00763516	1.16701	0.198812	0.649622	0.015177
Q10Q16	Expressed protein OS=Oryza sativa subsp. japonica GN=LOC_Os03g11460 PE=4 SV=1 - [Q10Q16_ORYSJ]	1.043		0.991		0.976		0.878		0.976		1.05		1.061		0.767		0.950144		0.935762		0.984864		0.935762		1.05954		1.08709		1.11162		1.1959		1.20843		0.873576		1.07582		1.08709		0.785861		1.01048		0.730476		0.722903
Q2R9B5	Os11g0199700 protein OS=Oryza sativa subsp. japonica GN=Os11g0199700 PE=2 SV=1 - [Q2R9B5_ORYSJ]	1.043	0.236176	0.971	0.0941101	0.986	0.429274	0.808	0.0180284	1.076	0.363892	0.875	0.0280005	1.205	0.0341125	0.82	0.0174275	0.930968	0.00895896	0.94535	0.0716933	1.01545	0.448551	1.03164	0.154442	0.901133	0.17917	1.22211	0.00101802	1.33168	0.0976739	1.08292	0.881418	1.49134	9.18e-05	1.01485	0.913877	0.813197	0.121643	1.11989	0.00400445	0.762082	0.100149	1.37714	0.00026657	0.937143	0.80862	0.680498	7.39e-05
Q339K7	Os10g0346200 protein OS=Oryza sativa subsp. japonica GN=Os10g0346200 PE=2 SV=2 - [Q339K7_ORYSJ]	1.043	0.480559	1.207	0.0159009	1.191	0.00424608	1.162	0.637584	1.358	0.0220827	1.152	0.228554	0.972	0.75586	1.314	0.0443755	1.15724	0.0339761	1.1419	0.00987293	0.986744	0.581721	1.30201	0.0269012	0.954432	0.123357	0.816121	0.0623525	1.16867	0.0451506	0.991394	0.676552	0.836489	0.544503	1.13081	0.190061	0.848306	0.0407924	0.715758	0.0314655	0.967599	0.110643	0.84375	0.30248	1.14062	0.164776	1.35185	0.0985632
A0A0N7KJ67	Os04g0462900 protein (Fragment) OS=Oryza sativa subsp. japonica GN=Os04g0462900 PE=4 SV=1 - [A0A0N7KJ67_ORYSJ]	1.043	0.520633	1.635	0.011006	1.638	0.0416102	1.001	0.916392	0.919	0.574944	0.948	0.645397	1.38	0.0121044	0.764	0.382223	1.56759	0.00845896	1.57047	0.0546926	1.00183	0.806405	0.881112	0.923204	0.579817	0.0185915	0.842491	0.308214	0.918082	0.484619	0.947053	0.554942	1.37862	0.0125697	0.763237	0.333267	1.03156	0.920746	1.50163	0.00408646	0.831338	0.594264	1.4557	0.00506953	0.805907	0.558212	0.553623	0.00707986
Q75LJ3	Electron transfer flavoprotein subunit alpha, mitochondrial OS=Oryza sativa subsp. japonica GN=ETFA PE=2 SV=1 - [ETFA_ORYSJ]	1.042	0.275689	0.989	0.749376	1.054	0.309104	0.906	0.134988	1.012	0.126387	1.201	0.0610802	1.322	0.000497704	1.133	0.0381802	0.949136	0.373761	1.01152	0.0851608	1.06572	0.207293	0.971209	0.500731	1.21436	0.964458	1.25427	0.00867774	1.117	0.00431974	1.32561	0.000955681	1.45916	4.8e-06	1.25055	0.00097542	1.18676	0.829257	1.30632	0.0319119	1.11957	0.539596	1.10075	0.0326565	0.943381	0.648788	0.857035	0.125834
O24230	Expansin-B2 OS=Oryza sativa subsp. japonica GN=EXPB2 PE=2 SV=2 - [EXPB2_ORYSJ]	1.042		1.048		0.821		0.797	0.251303	1.353	0.000220102	1.115	0.108223	1.091	0.168859	1.697	5.51e-05	1.00576		0.787908		0.783397		1.29846		1.06393		1.32887		1.69762	6.87e-05	1.399	0.0191293	1.36888	0.0231227	2.12923	2.33e-05	0.824095	0.0554909	0.806356	0.00201568	1.25425	0.00207621	0.978475	0.560115	1.52197	0.000459428	1.55545	0.000154404
Q6YUR8	Cold shock domain protein 1 OS=Oryza sativa subsp. japonica GN=Os02g0121100 PE=2 SV=1 - [Q6YUR8_ORYSJ]	1.042	0.698195	0.986	0.781701	0.981	0.0692065	0.811	1.5e-07	0.84	1.19e-06	1.205	0.00125228	1.093	0.000179362	0.815	8.61e-07	0.946257	0.460088	0.941459	0.101172	0.994929	0.0444607	0.806142	0.0180703	1.22211	9.82e-07	1.11417	0.782084	1.03576	0.280476	1.48582	2.79e-13	1.34772	5.89e-16	1.00493	0.591743	1.43452	7.52e-13	1.30119	3.45e-16	0.970238	0.602975	0.907054	0.983303	0.676349	1.33e-12	0.745654	2.46e-15
Q10SU0	Os03g0111200 protein OS=Oryza sativa subsp. japonica GN=LOC_Os03g02040 PE=2 SV=1 - [Q10SU0_ORYSJ]	1.042	0.0998419	1.23	4.97e-08	1.249	6.34e-07	1.122	0.00538009	1.1	0.00160077	1.004	0.110033	1.073	0.123687	0.987	0.844566	1.18042	1.19e-05	1.19866	0.000107384	1.01545	0.62954	1.05566	0.000315137	0.81626	0.00976303	0.859087	0.038712	0.980392	0.25257	0.894831	0.143318	0.956328	0.153724	0.879679	0.00379303	0.912727	0.0275494	0.975455	0.0300772	0.897273	0.0011895	1.06873	0.989601	0.983068	0.0789814	0.919851	0.089832
Q6YPG2	Acetyltransferase component of pyruvate dehydrogenase complex OS=Oryza sativa subsp. japonica GN=OJA1212_C06.23 PE=2 SV=1 - [Q6YPG2_ORYSJ]	1.041	0.972899	0.888	0.0794667	0.844	0.102857	0.854		0.802		0.943		0.944		0.998		0.853026	0.0880133	0.810759	0.110869	0.95045	0.926623	0.770413		1.06194		1.11848		0.93911		1.10422		1.10539		1.16862		1.17581		1.17706		1.24439		1.00106		1.05832		1.0572	GO:0044237;GO:0006090;GO:0044699;GO:0044710;GO:0071704;GO:0009987;GO:0032787;GO:0008150;GO:0019752;GO:0008152;GO:0043436;GO:0006082;GO:0044763;GO:0044281;
Q5VMN4	Proteasome subunit beta type OS=Oryza sativa subsp. japonica GN=Os06g0153800 PE=2 SV=1 - [Q5VMN4_ORYSJ]	1.041	0.487658	0.945	0.205407	1.089	0.00852792	1.075	0.420026	0.971	0.236773	1.137	0.0308898	0.855	0.0159981	1.21	0.00313074	0.907781	0.0791698	1.04611	0.0217104	1.15238	0.00215215	0.932757	0.412582	1.20317	0.000613462	0.785124	0.000925562	0.903256	0.0710878	1.05767	0.22081	0.795349	0.00526969	1.12558	0.0283641	1.17096	0.00206683	0.880536	0.118474	1.24614	0.000268541	0.751979	0.0001919	1.0642	0.211036	1.4152	3.41e-05
A0A0P0X806	Os07g0563800 protein (Fragment) OS=Oryza sativa subsp. japonica GN=Os07g0563800 PE=4 SV=1 - [A0A0P0X806_ORYSJ]	1.041	0.385313	1.14	0.0272541	1.118	0.0952909	0.906	0.478134	1.107	0.0522439	1.142	0.233276	1.193	0.155587	1.089	0.507329	1.0951	0.0341641	1.07397	0.168463	0.980702	0.322628	1.0634	0.0446191	1.00175	0.562687	1.06708	0.813881	1.22185	0.0356337	1.26049	0.122415	1.31678	0.0831524	1.20199	0.248596	1.03162	0.759227	1.07769	0.767612	0.98374	0.291038	1.04466	0.959367	0.95359	0.568584	0.912825	0.487939
A0A0P0W9U3	Os04g0409200 protein (Fragment) OS=Oryza sativa subsp. japonica GN=Os04g0409200 PE=4 SV=1 - [A0A0P0W9U3_ORYSJ]	1.041	0.309004	1.012	0.288126	1.09	0.0687721	1.042	0.390997	1.058	0.501167	1.016	0.172093	1.155	0.175514	1.125	0.0269175	0.972142	0.661868	1.04707	0.189248	1.07708	0.52569	1.01633	0.816909	1.00395	0.796597	1.05963	0.729734	1.01536	0.932403	0.975048	0.441572	1.10845	0.453722	1.07965	0.100911	0.960302	0.439889	1.09168	0.451447	1.06333	0.123566	1.13681	0.978782	1.10728	0.533635	0.974026	0.509708
Q0J9Y2	Os04g0625800 protein OS=Oryza sativa subsp. japonica GN=Os04g0625800 PE=2 SV=1 - [Q0J9Y2_ORYSJ]	1.04	0.123648	1.063	0.191068	0.919	0.00577442	0.889	0.048059	0.928	0.0737928	0.872	0.196451	1.105	0.0326089	0.89	0.0846224	1.02212	0.877698	0.883654	0.000236836	0.864534	0.00145485	0.892308	0.0128929	0.82032	0.0940184	1.20239	0.000122734	1.04387	0.296636	0.980877	0.442957	1.24297	0.00552425	1.00112	0.255032	0.939655	0.973972	1.19073	0.00257679	0.959052	0.862404	1.2672	0.0201196	1.02064	0.895647	0.80543	0.00265454
Q0D8E4	Os07g0165000 protein (Fragment) OS=Oryza sativa subsp. japonica GN=Os07g0165000 PE=4 SV=1 - [Q0D8E4_ORYSJ]	1.04	0.773333	1.065	0.226354	0.853	0.775047	0.977		1.168		1.112		1.446		0.798		1.02404	0.563545	0.820192	0.682307	0.800939	0.494916	1.12308		1.04413		1.69519		1.1955		1.13818		1.48004		0.816786		0.952055		1.23801		0.683219		1.30036		0.717626		0.551867	GO:0048467;GO:0019222;GO:0061024;GO:0044281;GO:0015979;GO:1901360;GO:0044710;GO:0000003;GO:0043043;GO:0003006;GO:0044702;GO:0043436;GO:0046483;GO:0009658;GO:1901564;GO:1901566;GO:0009790;GO:0019538;GO:0009793;GO:0043038;GO:0043039;GO:0035670;GO:0044707;GO:0006807;GO:0048481;GO:0034660;GO:0010027;GO:0043170;GO:0044267;GO:0051186;GO:0044260;GO:0051188;GO:0016043;GO:0065007;GO:0071840;GO:0009657;GO:…
Q0J0H6	Os09g0509000 protein OS=Oryza sativa subsp. japonica GN=Os09g0509000 PE=2 SV=1 - [Q0J0H6_ORYSJ]	1.04	0.616703	0.979	0.817845	0.933	0.426057	0.702	0.0873638	1.095	0.472629	0.719	0.0885402	1.06	0.652631	1.053	0.610255	0.941346	0.366277	0.897115	0.0896133	0.953013	0.410963	1.05288	0.348463	0.734423	0.0331382	1.13612	0.000890976	1.55983	0.0217824	1.02422	0.761972	1.50997	0.00516893	1.5	0.00501754	0.656621	0.020004	0.968037	0.487908	0.961644	0.549246	1.47427	0.00157995	1.46453	0.00156608	0.993396	0.245171
A0A0P0VRQ0	Os02g0822300 protein OS=Oryza sativa subsp. japonica GN=Os02g0822300 PE=4 SV=1 - [A0A0P0VRQ0_ORYSJ]	1.04	0.0231917	0.909	0.000196774	0.904	2.82e-07	0.927	0.152539	0.928	0.00576065	0.9	0.00104609	0.809	0.00273685	0.935	0.255113	0.874038	1.48e-08	0.869231	2.28e-11	0.994499	0.0381881	0.892308	0.000768773	0.990099	0.307967	0.894912	0.235433	1.00108	0.610938	0.970874	0.170565	0.872708	0.0958606	1.00863	0.852887	0.969828	0.185148	0.871767	0.111368	1.00754	0.480456	0.898889	0.505969	1.03889	0.133836	1.15575	0.0769337
A0A0P0XMX9	Os09g0453800 protein OS=Oryza sativa subsp. japonica GN=Os09g0453800 PE=4 SV=1 - [A0A0P0XMX9_ORYSJ]	1.04	0.412247	0.872	0.982233	1.04	0.551888	1.091	0.525595	0.761	0.000160441	0.85	0.101693	0.715	0.000297233	0.896	0.0377564	0.838462	0.688446	1	0.873029	1.19266	0.753909	0.731731	0.0486859	0.974771	0.477901	0.6875	0.0562347	0.697525	0.00526212	0.779102	0.108888	0.655362	0.00240044	0.821265	0.0869125	1.11695	0.0369944	0.939553	0.187232	1.1774	0.00237234	0.841176	0.0126251	1.05412	0.9263	1.25315	0.00284143
Q6K489	Os09g0248100 protein OS=Oryza sativa subsp. japonica GN=Os09g0248100 PE=2 SV=1 - [Q6K489_ORYSJ]	1.039	0.000125935	1.035	0.00152483	0.854	2.59e-14	0.817	1.96e-07	0.901	6.56e-05	0.828	8.82e-07	1.035	0.0164305	0.894	6.39e-05	0.99615	0.46719	0.821944	1.8e-18	0.825121	1.08e-14	0.86718	2.26e-06	0.8	5.78e-08	1.21194	1.27e-10	1.10282	0.00304528	1.01346	0.871704	1.26683	3.59e-07	1.09425	0.268282	0.918979	0.00718445	1.14872	5.21e-05	0.992231	0.115854	1.25	7.45e-07	1.07971	0.353309	0.863768	1.07e-05
Q0DN24	Os03g0780500 protein OS=Oryza sativa subsp. japonica GN=Os03g0780500 PE=4 SV=1 - [Q0DN24_ORYSJ]	1.039	0.236029	0.994	0.921187	0.912	0.2711	0.857	0.40195	0.855	0.0740672	0.748	0.00203131	0.996	0.643478	0.742	0.008839	0.956689	0.304255	0.877767	0.0837644	0.917505	0.264846	0.822907	0.191361	0.752515	0.0159878	1.09211	0.0495551	0.997666	0.881589	0.872812	0.392699	1.16219	0.445743	0.865811	0.385999	0.874854	0.121701	1.16491	0.0988589	0.867836	0.138813	1.33155	0.0072985	0.991979	0.862639	0.74498	0.0145034
A0A0P0XW06	Os10g0465800 protein (Fragment) OS=Oryza sativa subsp. japonica GN=Os10g0465800 PE=4 SV=1 - [A0A0P0XW06_ORYSJ]	1.039	0.376638	1.264	0.00470322	1.026	0.781175	0.924	0.173637	2.615	0.00130798	0.897	0.197832	0.928	0.47384	0.907	0.491176	1.21655	0.0316241	0.987488	0.952071	0.811709	0.187909	2.51684	0.0445874	0.709652	0.0575738	0.904483	0.271567	2.83009	0.000747578	0.970779	0.980142	1.00433	0.518392	0.981602	0.0662892	0.343021	0.000810145	0.354876	0.00110075	0.346845	0.00148858	1.03456	0.546886	1.01115	0.0817055	0.977371	0.213253
A0A0P0V179	Cysteine proteinase inhibitor (Fragment) OS=Oryza sativa subsp. japonica GN=Os01g0270100 PE=3 SV=1 - [A0A0P0V179_ORYSJ]	1.039	0.091039	1.155	0.00604099	1.285	4.09e-08	1.113	0.0307745	1.292	6.5e-08	1.18	0.000720854	1.37	2.55e-07	1.307	0.000140989	1.11165	0.0738374	1.23677	5.52e-07	1.11255	0.00279226	1.2435	2.1e-05	1.02165	0.590779	1.06615	0.170982	1.16083	6.89e-05	1.0602	0.12825	1.23091	0.00016336	1.1743	0.0191512	0.913313	0.00973707	1.06037	0.991486	1.01161	0.254552	1.16102	0.0144145	1.10763	0.277794	0.954015	0.272857
A0A0P0W9R9	Os04g0397500 protein (Fragment) OS=Oryza sativa subsp. japonica GN=Os04g0397500 PE=4 SV=1 - [A0A0P0W9R9_ORYSJ]	1.039	0.0786015	0.966	0.642791	0.941	0.0260886	1.056	0.799981	0.868	0.0197763	1.05	0.310927	0.995	0.733484	0.938	0.977033	0.92974	0.121656	0.905679	6.4e-05	0.97412	0.00283974	0.835419	0.000164138	1.08696	0.00722841	1.05739	0.0316433	0.82197	0.0545145	0.994318	0.675198	0.942235	0.610715	0.888258	0.839165	1.20968	0.000173851	1.14631	0.0389252	1.08065	0.0556778	0.947619	0.158099	0.893333	0.450883	0.942714	0.755503
P25777	Oryzain beta chain OS=Oryza sativa subsp. japonica GN=Os04g0670200 PE=1 SV=2 - [ORYB_ORYSJ]	1.038	0.117339	0.996	0.732299	0.931	0.953602	0.935	0.0203516	0.975	0.530622	0.912	0.0287841	1.098	0.0167345	1.042	0.853395	0.959538	0.0620529	0.896917	0.271863	0.934739	0.753028	0.939306	0.129078	0.915663	0.0241252	1.17938	0.00275842	1.04278	0.0498396	0.975401	0.608655	1.17433	7.96e-05	1.11444	0.0789868	0.935385	0.0761436	1.12615	0.00309827	1.06872	0.764161	1.20395	6.64e-05	1.14254	0.12381	0.948998	0.0278816
Q6K965	Outer envelope pore protein 21, chloroplastic OS=Oryza sativa subsp. japonica GN=OEP21 PE=2 SV=1 - [OEP21_ORYSJ]	1.037		1.249		1.429		0.795		0.878		1.161		0.978		0.997		1.20444		1.37801		1.14412		0.846673		0.929544		0.684395		1.1044		1.46038		1.23019		1.25409		1.32232		1.1139		1.13554		0.842377		0.858742		1.01943	GO:0051049;GO:0006820;GO:0034765;GO:0034762;GO:1903959;GO:0050789;GO:0065007;GO:0044699;GO:0006811;GO:0006810;GO:0050794;GO:0008150;GO:0051234;GO:0009987;GO:0032879;GO:0055085;GO:0044070;GO:0043269;GO:1902578;GO:0034220;GO:0044765;GO:0044763;GO:0051179;GO:0098656;
Q7XCL2	Os10g0542200 protein OS=Oryza sativa subsp. japonica GN=Os10g0542200 PE=4 SV=1 - [Q7XCL2_ORYSJ]	1.037	0.525082	0.944	0.185129	1.094	0.235178	0.745	0.0101917	0.955	0.490336	0.858	0.0549704	1.287	0.0113748	0.791	0.0311929	0.910318	0.0695259	1.05497	0.114222	1.1589	0.739889	0.920926	0.409653	0.908898	0.0505604	1.17642	0.00346482	1.28188	0.00333384	1.15168	0.247527	1.72752	0.000672034	1.06174	0.752929	0.898429	0.0493816	1.34764	0.00303092	0.828272	0.0266163	1.5	0.00218944	0.921911	0.48949	0.614608	0.00189619
Q8H3Q7	Xylose isomerase OS=Oryza sativa subsp. japonica GN=P0625E02.119 PE=2 SV=2 - [Q8H3Q7_ORYSJ]	1.036	0.180823	0.894	0.0042686	1.025	0.0871991	1.16	1.03e-05	0.973	0.249882	1.081	0.0034494	1.029	0.752437	1.171	0.0274774	0.862934	0.000444594	0.989382	0.60655	1.14653	0.000291157	0.939189	0.000258519	1.20917	0.000203456	1.0039	0.086375	0.838793	1.51e-07	0.931897	0.0196016	0.887069	0.00191325	1.00948	0.669896	1.111	4.83e-05	1.05755	0.300581	1.20349	0.00750096	0.951896	0.0870711	1.08326	0.405441	1.138	0.0745543
Q33AE4	Os10g0189100 protein OS=Oryza sativa subsp. japonica GN=LOC_Os10g11140 PE=2 SV=1 - [Q33AE4_ORYSJ]	1.036	0.0209666	1.166	0.00224112	1.191	0.000107277	1.283	0.000994569	1.329	0.00128698	1.236	0.157142	0.922	0.518806	1.743	5.32e-05	1.12548	0.868637	1.14961	0.111366	1.02144	0.088268	1.28282	0.0224087	1.06003	0.298339	0.774139	3.78e-05	1.03585	0.672265	0.963367	0.0114417	0.718628	3.63e-05	1.35853	0.0646163	0.930023	0.0122483	0.693755	9.82e-05	1.31151	0.199296	0.745955	0.0221299	1.41019	0.000354775	1.89046	3.03e-06
Q2QX46	Expressed protein OS=Oryza sativa subsp. japonica GN=Os12g0169700 PE=2 SV=1 - [Q2QX46_ORYSJ]	1.036	0.310086	1.052	0.0396586	0.94	0.0931633	0.85	0.0123328	0.95	0.0944392	0.956	0.23265	1.117	0.00651351	0.949	0.0789312	1.01544	0.145194	0.907336	0.00649001	0.893536	0.000768424	0.916988	0.0130781	0.908745	0.876793	1.1883	2.35e-05	1.11765	0.118286	1.12471	0.0116029	1.31412	1.04e-05	1.11647	0.466835	1.00632	0.0510099	1.17579	7.36e-06	0.998947	0.509595	1.16841	0.815586	0.992678	0.0353845	0.849597	0.000128808
Q8H859	Probable cinnamyl alcohol dehydrogenase 1 OS=Oryza sativa subsp. japonica GN=CAD1 PE=2 SV=1 - [CADH1_ORYSJ]	1.035	0.243882	0.947	0.104345	0.929	0.417992	1.034	0.243809	1.116	0.0866187	1.024	0.468858	0.94	0.194108	0.99	0.444303	0.914976	0.0274261	0.897585	0.109992	0.980993	0.460415	1.07826	0.518436	1.08131	0.319614	1.01184	0.683091	1.0793	0.354597	0.990329	0.0765179	0.909091	0.0289341	0.957447	0.764313	0.917563	0.0321388	0.842294	0.0137759	0.887097	0.278413	0.917969	0.52279	0.966797	0.169503	1.05319	0.0668003
Q5VMJ3	Profilin LP04 OS=Oryza sativa subsp. japonica GN=Os06g0152100 PE=2 SV=1 - [PROFX_ORYSJ]	1.035	0.052162	1.125	0.452431	1.129	0.131255	0.934	0.266573	1.105	0.119687	0.938	0.583328	1.199	0.937467	0.941	0.872633	1.08696	0.176113	1.09082	0.0027895	1.00356	0.031393	1.06763	0.0982372	0.833778	0.6758	1.062	0.347193	1.18308	0.0163843	1.00428	0.845884	1.28373	0.731498	1.00749	0.664626	0.848869	0.228072	1.08507	0.655074	0.851584	0.701375	1.27825	0.693535	1.0032	0.640516	0.784821	0.954939
Q8H3X4	Dirigent protein OS=Oryza sativa subsp. japonica GN=P0585H11.104 PE=2 SV=1 - [Q8H3X4_ORYSJ]	1.035	0.725623	0.809	0.00021864	0.92	0.0850229	0.73		0.741		0.68		0.757		0.793		0.781643	0.00656245	0.888889	0.248812	1.13721	0.0961083	0.715942		0.840544		0.822826		1.01507		0.931507		1.03699		1.0863		0.917679		1.02159		1.07018		1.11324		1.16618		1.04756
Q6ZDG3	Os08g0475400 protein OS=Oryza sativa subsp. japonica GN=Os08g0475400 PE=2 SV=1 - [Q6ZDG3_ORYSJ]	1.035	0.413627	1.032	0.475023	1.003	0.48535	0.811	0.000173726	0.877	6.87e-05	0.815	0.000155275	1.077	0.00347076	0.902	0.00647066	0.997101	0.918513	0.969082	0.492254	0.971899	0.565445	0.847343	0.0162	0.789729	0.0546321	1.07378	0.0149354	1.08138	0.301073	1.00493	0.992813	1.32799	3.6e-06	1.11221	0.0936595	0.929304	0.290704	1.22805	1.46e-06	1.02851	0.26738	1.32147	3.29e-06	1.10675	0.0897715	0.837512	4.25e-05
Q5QLJ2	Os01g0499300 protein OS=Oryza sativa subsp. japonica GN=Os01g0499300 PE=2 SV=1 - [Q5QLJ2_ORYSJ]	1.035		1.092		0.995		0.787	0.0151532	0.995	0.98837	0.985	0.954735	1.512	0.105198	0.939	0.497409	1.05507		0.961353		0.911172		0.961353		0.902015		1.5196		1.26429	0.170699	1.25159	0.233677	1.92122	0.0571559	1.19314	0.144168	0.98995	0.972003	1.5196	0.127546	0.943719	0.685945	1.53503	0.135639	0.953299	0.752332	0.621032	0.0960554
Q94JE5	Os01g0706000 protein OS=Oryza sativa subsp. japonica GN=Os01g0706000 PE=2 SV=1 - [Q94JE5_ORYSJ]	1.035	0.235119	1.021	0.717603	1.133	0.0115198	1.08		1.265		0.907		1.093		1.091		0.986473	0.133391	1.09469	0.187727	1.1097	0.00416875	1.22222		0.888345		0.964695		1.1713		0.839815		1.01204		1.01019		0.716996		0.864032		0.862451		1.20507		1.20287		0.99817	GO:0080090;GO:0019222;GO:0031326;GO:0031323;GO:0090304;GO:0044249;GO:0034641;GO:0006807;GO:0034645;GO:1901362;GO:0050789;GO:0097659;GO:0032774;GO:1901576;GO:0044260;GO:2000112;GO:0071704;GO:0010467;GO:0065007;GO:1901360;GO:0010468;GO:0018130;GO:0006139;GO:0019219;GO:0009889;GO:0009987;GO:0006725;GO:1903506;GO:0050794;GO:0009058;GO:0009059;GO:0008150;GO:0051171;GO:0008152;GO:2001141;GO:0034654;GO:…
Q6AVU9	Expressed protein OS=Oryza sativa subsp. japonica GN=OSJNBb0024N19.16 PE=2 SV=1 - [Q6AVU9_ORYSJ]	1.035	0.413474	1.12	0.283131	1.1	0.987368	1.019	0.747348	1.025	0.0768758	1.113	0.240402	1.04	0.298206	0.959	0.836797	1.08213	0.00493917	1.0628	0.361725	0.982143	0.242237	0.990338	0.0230361	0.99375	0.709412	0.945455	0.825034	1.00589	0.142092	1.09225	0.367254	1.02061	0.51386	0.941119	0.97446	1.08585	0.692282	1.01463	0.237305	0.93561	0.262592	0.934411	0.613372	0.861635	0.459852	0.922115	0.632705
Q10NL7	Expressed protein OS=Oryza sativa subsp. japonica GN=LOC_Os03g15920 PE=2 SV=1 - [Q10NL7_ORYSJ]	1.035	0.0578288	0.993	0.433091	1.009	0.29424	0.938	0.416001	0.88	0.0646528	0.97	0.284375	0.987	0.944039	0.791	0.0165771	0.95942	0.0140227	0.974879	0.393054	1.01611	0.0899209	0.850242	0.0137148	0.976838	0.00344387	0.978196	0.250283	0.938166	0.202406	1.03412	0.134888	1.05224	0.390698	0.843284	0.0441357	1.10227	0.0489954	1.12159	0.0379051	0.898864	0.265471	1.01753	0.255171	0.815464	0.0214033	0.801418	0.00905143
A0A0P0WQW5	Os05g0566600 protein (Fragment) OS=Oryza sativa subsp. japonica GN=Os05g0566600 PE=3 SV=1 - [A0A0P0WQW5_ORYSJ]	1.035	0.496198	1.12	0.000738081	0.869	0.00172428	0.812	0.00629129	0.93	0.0919549	0.834	0.000290886	1.091	0.000576124	0.747	1.14e-07	1.08213	0.00174388	0.839614	0.000506474	0.775893	6.16e-06	0.898551	0.811101	0.744643	5.58e-05	1.25547	9.24e-09	1.14532	0.0790019	1.02709	0.230585	1.3436	1.29e-06	0.919951	0.00176918	0.896774	0.0034647	1.17312	7.81e-07	0.803226	4.61e-07	1.30815	8.02e-08	0.895683	0.0496097	0.684693	7.18e-12
Q84M79	Expressed protein OS=Oryza sativa subsp. japonica GN=LOC_Os03g64050 PE=2 SV=1 - [Q84M79_ORYSJ]	1.034	0.257469	1.173	0.339403	1.377	0.0133049	1.459	0.242396	1.76	0.110204	1.713	0.101298	1.596	0.149294	1.586	0.271785	1.13443	0.768944	1.33172	0.0212386	1.17391	0.0617541	1.70213	0.0505871	1.46036	0.201409	1.15904	0.143394	1.20631	0.280728	1.17409	0.254835	1.0939	0.592819	1.08705	0.730412	0.973295	0.733345	0.906818	0.29949	0.901136	0.720742	0.931699	0.106869	0.925861	0.798805	0.993734	0.908809
Q10KY5	10 kDa chaperonin, putative, expressed OS=Oryza sativa subsp. japonica GN=Os03g0366000 PE=2 SV=1 - [Q10KY5_ORYSJ]	1.034	0.0253474	1.573	3.27e-17	1.244	2.32e-07	0.85	0.000581338	0.81	1.01e-07	0.825	6.57e-06	1.396	2.65e-09	0.506	1.06e-14	1.52128	2.75e-17	1.20309	6.82e-06	0.790846	4.35e-11	0.783366	0.283841	0.524476	7.52e-15	1.12219	2.75e-12	0.952941	0.0173091	0.970588	0.150945	1.64235	8.74e-14	0.595294	1.4e-11	1.01852	0.387953	1.72346	3.98e-17	0.624691	1.21e-10	1.69212	2.18e-15	0.613333	2.04e-10	0.362464	2.16e-20
A0A0P0W8T4	Os04g0274250 protein OS=Oryza sativa subsp. japonica GN=Os04g0274250 PE=4 SV=1 - [A0A0P0W8T4_ORYSJ]	1.034	0.808735	0.991	0.905357	1.877	0.0562694	0.829	0.4715	0.705	0.197776	0.743	0.216403	0.618	0.126594	0.554	0.10543	0.958414	0.796586	1.81528	0.138907	1.89405	0.0572499	0.681818	0.62266	0.749748	0.0742373	0.329249	0.0817485	0.850422	0.419874	0.896261	0.502862	0.745476	0.227428	0.668275	0.174073	1.0539	0.708058	0.876596	0.444489	0.785816	0.287689	0.831763	0.244436	0.745626	0.164135	0.89644	0.624948
Q6ZL94	Succinate--CoA ligase [ADP-forming] subunit alpha, mitochondrial OS=Oryza sativa subsp. japonica GN=Os07g0577700 PE=1 SV=1 - [SUCA_ORYSJ]	1.033	0.199171	0.972	0.708568	0.932	0.000973989	0.925	0.0443865	0.924	0.00483754	0.919	0.117281	1.019	0.997823	1.045	0.225724	0.940949	0.191923	0.902227	4.15e-05	0.958848	0.0204678	0.894482	0.00396857	0.945473	0.741856	1.09335	0.00042115	0.998919	0.95805	0.993514	0.601946	1.10162	0.0605774	1.12973	0.00854899	0.994589	0.477679	1.10281	0.0126776	1.13095	0.00124778	1.10881	0.149256	1.13711	0.0218912	1.02552	0.261046
Q2QXC3	BZIP transcriptional activator RSG, putative, expressed OS=Oryza sativa subsp. japonica GN=Os12g0162500 PE=4 SV=1 - [Q2QXC3_ORYSJ]	1.033	0.441946	1.154	0.00499342	0.994	0.6344	1.006	0.874552	0.869	0.267195	1.017	0.848798	1.084	0.432913	0.955	0.767352	1.11713	0.0144805	0.962246	0.198647	0.861352	0.00130051	0.841239	0.0634436	0.881282	0.199201	1.09054	0.0197322	0.863817	0.197819	1.01093	0.989747	1.07753	0.485524	0.949304	0.657928	1.17031	0.0966641	1.24741	0.0473333	1.09896	0.453353	1.06588	0.104221	0.939036	0.605263	0.880996	0.341375
Q10RA9	Expressed protein OS=Oryza sativa subsp. japonica GN=LOC_Os03g06980 PE=2 SV=1 - [Q10RA9_ORYSJ]	1.033	0.37168	1.103	0.158189	1.052	0.375939	1.136	0.312324	1.161	0.0793553	1.16	0.143018	0.908	0.044926	1.224	0.0981185	1.06776	0.654943	1.01839	0.647145	0.953762	0.240599	1.12391	0.178554	1.05168	0.427205	0.863118	0.018254	1.02201	0.440031	1.02113	0.708724	0.799296	0.00157747	1.07746	0.47316	0.999139	0.603445	0.782084	3.9e-05	1.05426	0.998524	0.782759	4.87e-05	1.05517	0.641139	1.34802	0.000147957
B7EPE4	Os01g0662600 protein OS=Oryza sativa subsp. japonica GN=Os01g0662600 PE=2 SV=1 - [B7EPE4_ORYSJ]	1.033	0.0490914	1.077	0.448536	1.07	0.586653	0.95	0.8834	0.841	0.0555735	1.043	0.978256	1.032	0.535369	0.884	0.0645929	1.04259	0.669905	1.03582	0.768439	0.9935	0.995222	0.814134	0.0566357	0.968431	0.719828	0.964486	0.497848	0.885263	0.117377	1.09789	0.841706	1.08632	0.480873	0.930526	0.118655	1.24019	0.00615638	1.22711	0.00870856	1.05113	0.772177	0.989453	0.424103	0.847555	0.0176651	0.856589	0.0147727
A0A0P0W9E9	Os04g0385700 protein (Fragment) OS=Oryza sativa subsp. japonica GN=Os04g0385700 PE=4 SV=1 - [A0A0P0W9E9_ORYSJ]	1.033	0.440512	0.847	0.159695	1.111	0.174848	1.132	0.217117	1.011	0.883861	1.041	0.584721	0.951	0.334749	1.058	0.188971	0.819942	0.0858942	1.07551	0.222407	1.31169	0.0641256	0.978703	0.619775	1.22904	0.163324	0.855986	0.0810834	0.89311	0.312626	0.919611	0.411555	0.840106	0.14319	0.934629	0.39973	1.02967	0.753012	0.940653	0.452691	1.04649	0.529469	0.913545	0.300461	1.01633	0.809307	1.11251	0.102815
Q7XN11	Gamma-aminobutyrate transaminase 1, mitochondrial OS=Oryza sativa subsp. japonica GN=OSL2 PE=1 SV=2 - [GATP1_ORYSJ]	1.032	0.211839	0.992	0.980767	0.988	0.354719	0.928	0.216734	0.985	0.152475	0.856	0.000272334	0.967	0.598929	1.223	1.41e-05	0.96124	0.137243	0.957364	0.0262472	0.995968	0.303815	0.954457	0.0330171	0.862903	1.62e-06	0.978745	0.352081	1.06142	0.841004	0.922414	0.0025549	1.04203	0.378517	1.31789	4.12e-07	0.869036	0.00339331	0.981726	0.265626	1.24162	2.25e-07	1.12967	0.000252912	1.42874	3.29e-09	1.26474	1.15e-06
Q6ZI51	Os02g0595800 protein OS=Oryza sativa subsp. japonica GN=Os02g0595800 PE=4 SV=1 - [Q6ZI51_ORYSJ]	1.032	0.19769	1.078	0.0418837	0.904	0.00424601	0.801	0.00476568	0.861	0.104168	0.7	0.00344377	0.929	0.486072	0.737	0.0212093	1.04457	0.344427	0.875969	0.000805355	0.83859	0.000284262	0.834302	0.681942	0.649351	0.00172964	1.02765	0.0129446	1.07491	0.337574	0.873908	0.121056	1.1598	0.133078	0.9201	0.555065	0.813008	0.0676166	1.07898	0.485746	0.855981	0.273223	1.32714	0.0344944	1.05286	0.499722	0.793326	0.127197
Q7X7I6	Glucose-6-phosphate 1-dehydrogenase OS=Oryza sativa subsp. japonica GN=Os04g0485300 PE=3 SV=2 - [Q7X7I6_ORYSJ]	1.032	0.797591	0.995	0.104709	1.042	0.474271	1.038	0.771825	1.097	0.0575451	1.116	0.00206001	0.869	0.00429265	1.206	9.54e-05	0.964147	0.0560857	1.00969	0.62801	1.04724	0.0215547	1.06298	0.240022	1.12161	0.000180611	0.833973	6.27e-06	1.05684	0.25298	1.07514	0.0245436	0.837187	0.0134047	1.16185	0.00115471	1.01732	0.133577	0.79216	0.000105181	1.09936	0.00509602	0.778674	6.42e-06	1.08065	0.10422	1.3878	8.35e-07
Q5VRV7	Ubiquitinyl hydrolase 1 OS=Oryza sativa subsp. japonica GN=Os01g0177200 PE=3 SV=1 - [Q5VRV7_ORYSJ]	1.032	0.471273	0.85	0.0947073	1.084	0.0715223	0.865	0.234437	0.833	0.0055534	0.956	0.778348	0.903	0.30416	0.757	0.00118244	0.823643	0.0744757	1.05039	0.253153	1.27529	0.0153301	0.807171	0.183276	1.12471	0.0407251	0.833026	0.379851	0.963006	0.383735	1.1052	0.308254	1.04393	0.881054	0.875145	0.0864537	1.14766	0.0897179	1.08403	0.290583	0.908764	0.0747479	0.944561	0.362314	0.791841	0.0290045	0.838317	0.0632881
Q5NAI9	Os01g0710000 protein OS=Oryza sativa subsp. japonica GN=Os01g0710000 PE=2 SV=1 - [Q5NAI9_ORYSJ]	1.032	0.278066	1.035	0.00697801	0.925	0.121598	0.901	0.00182043	0.974	0.0870902	0.9	0.00321788	0.978	0.319795	0.833	2.11e-05	1.00291	0.0917407	0.896318	0.0164475	0.89372	0.000273519	0.943798	0.000876934	0.869565	0.00160288	1.0573	0.0121153	1.08102	4.74e-05	0.99889	0.785269	1.08546	0.016653	0.924528	0.473976	0.924025	8.03e-05	1.00411	0.0120555	0.855236	6.25e-07	1.08667	0.0288991	0.925556	0.297266	0.851738	0.000442224
A0A0P0XVV6	Os10g0500700 protein OS=Oryza sativa subsp. japonica GN=Os10g0500700 PE=4 SV=1 - [A0A0P0XVV6_ORYSJ]	1.032	0.935078	0.875	0.115971	1.016	0.670912	0.962	0.174549	0.898	0.779419	1.045	0.422959	0.887	0.0972315	0.962	0.838089	0.847868	0.0779318	0.984496	0.712954	1.16114	0.0516993	0.870155	0.295261	1.19429	0.0769079	0.873031	0.484183	0.933472	0.30446	1.08628	0.76291	0.922037	0.658976	1	0.31892	1.1637	0.579093	0.987751	0.175155	1.07127	0.716565	0.848804	0.516292	0.920574	0.473721	1.08455	0.21883
Q9FE01	L-ascorbate peroxidase 2, cytosolic OS=Oryza sativa subsp. japonica GN=APX2 PE=1 SV=1 - [APX2_ORYSJ]	1.031	0.0122461	1.012	0.0585062	0.868	0.361195	0.937	0.00498829	0.919	6.85e-07	0.902	0.000373764	1.011	0.511594	0.83	2.73e-20	0.981571	0.401862	0.841901	0.0046952	0.857708	0.0181174	0.891368	0.164635	0.891304	0.85195	1.16475	1.52e-06	0.98079	0.188634	0.962647	0.387904	1.07898	0.0201529	0.885806	2.66e-09	0.981502	0.819958	1.10011	7.73e-06	0.903156	1.05e-08	1.12084	0.00178877	0.920177	1.61e-06	0.820969	3.62e-19
P15280	Glucose-1-phosphate adenylyltransferase small subunit, chloroplastic/amyloplastic OS=Oryza sativa subsp. japonica GN=AGPS PE=2 SV=4 - [GLGS_ORYSJ]	1.031	0.0570553	0.975	0.622731	1.088	0.198656	1.443	3.22e-07	1.065	0.254106	1.282	0.000255823	0.765	0.000970084	1.301	0.000443539	0.945684	0.0543024	1.05529	0.934853	1.1159	0.15427	1.03298	0.117428	1.31487	0.000266892	0.703125	0.000576044	0.738046	2.52e-07	0.888427	0.00692823	0.530146	2.76e-07	0.901594	0.00435059	1.20376	0.000420157	0.71831	0.000279805	1.2216	0.000767208	0.596724	1.38e-05	1.01482	0.796371	1.70065	1.92e-05
Q8LQ68	Hexokinase-6 OS=Oryza sativa subsp. japonica GN=HXK6 PE=2 SV=1 - [HXK6_ORYSJ]	1.031	0.257596	0.835	0.770401	1.048	0.304522	0.886	0.55809	0.912	0.568275	1.123	0.269819	0.905	0.698019	1.969	0.189519	0.809893	0.440094	1.01649	0.623801	1.25509	0.370766	0.884578	0.870352	1.34491	0.225242	0.86355	0.110945	1.02935	0.899459	1.26749	0.630873	1.02144	0.29214	2.22235	0.297269	1.23136	0.411605	0.992325	0.235631	2.15899	0.250556	0.805877	0.0727317	1.75334	0.364263	2.17569	0.125741
Q8H2U6	Os07g0661700 protein OS=Oryza sativa subsp. japonica GN=P0453E03.109 PE=2 SV=2 - [Q8H2U6_ORYSJ]	1.031	0.0148563	1.327	3.1e-10	1.159	6.82e-06	1.271	0.110727	1.368	0.108909	1.445	0.0233447	1.647	0.00766786	0.853	0.334915	1.2871	6.3e-10	1.12415	0.000125654	0.873399	2.98e-06	1.32687	0.0195952	1.08892	0.0575531	1.42105	0.000189477	1.07632	0.654211	1.1369	0.285599	1.29583	0.0770341	0.671125	0.0911118	1.05629	0.637719	1.20395	0.184555	0.623538	0.0873469	1.13979	0.0994015	0.590311	0.0360386	0.517911	0.0185606
Q6YT00	Proteasome subunit alpha type-7-A OS=Oryza sativa subsp. japonica GN=Os08g0548900 PE=2 SV=1 - [PSA7A_ORYSJ]	1.03	0.0341519	1.071	0.000313536	1.237	1.73e-11	1.023	0.542022	1.072	0.0123332	1.078	0.0988019	1.172	0.00067755	1.231	8.16e-06	1.03981	0.0291373	1.20097	1.17e-08	1.155	0.00107242	1.04078	0.00773185	1.00654	0.212266	0.947454	0.0205129	1.0479	0.0368067	1.05376	0.370084	1.14565	0.014188	1.20332	0.000168601	1.0056	0.106557	1.09328	0.479756	1.14832	0.408269	1.0872	0.0868871	1.14193	0.000803771	1.05034	0.0140787
Q9FYP0	Peroxidase OS=Oryza sativa subsp. japonica GN=prx11 PE=2 SV=1 - [Q9FYP0_ORYSJ]	1.03	0.481855	1.162	0.045782	1.251	0.0837637	1	0.592696	1.053	0.276686	0.922	0.591768	1.362	0.266786	0.914	0.106449	1.12816	0.174752	1.21456	0.176517	1.07659	0.511569	1.02233	0.297931	0.79346	0.300707	1.08873	0.952519	1.053	0.221099	0.922	0.943592	1.362	0.205964	0.914	0.384459	0.875594	0.247982	1.29345	0.592967	0.867996	0.0423413	1.47722	0.212228	0.991323	0.479719	0.671072	0.077321
B9FCM4	Os04g0626400 protein OS=Oryza sativa subsp. japonica GN=Os04g0626400 PE=3 SV=1 - [B9FCM4_ORYSJ]	1.03	0.122	1	0.719121	0.754	8.34e-19	0.604	1.47e-11	0.649	1.06e-11	0.666	5.36e-09	1.027	0.555058	0.605	1.7e-13	0.970874	0.278661	0.732039	1.35e-18	0.754	1.25e-17	0.630097	1.91e-12	0.666	4.83e-07	1.36207	1.15e-18	1.0745	0.743468	1.10265	0.391239	1.70033	3.97e-12	1.00166	0.0233274	1.02619	0.267501	1.58243	2.94e-12	0.932203	0.05285	1.54204	1.35e-09	0.908408	0.00815061	0.589094	5.58e-14
A0A0P0X8Y8	Os07g0621300 protein (Fragment) OS=Oryza sativa subsp. japonica GN=Os07g0621300 PE=4 SV=1 - [A0A0P0X8Y8_ORYSJ]	1.03	0.614981	0.934	0.54316	0.816	0.244239	1.229		1.226		0.763		0.67		1.423		0.906796	0.378205	0.792233	0.192012	0.873662	0.457519	1.19029		0.816916		0.821078		0.997559		0.62083		0.545159		1.15785		0.622349		0.546493		1.16069		0.878113		1.86501		2.12388
Q0D5P8	Oxygen-evolving enhancer protein 3, chloroplastic OS=Oryza sativa subsp. japonica GN=Os07g0544800 PE=2 SV=1 - [PSBQ_ORYSJ]	1.029	9.34e-06	1.211	4.11e-139	1.238	3.04e-119	1.309	8.88e-149	0.886	8.15e-30	1.309	2.04e-107	1.1	3.88e-45	0.784	1.71e-102	1.17687	1.74e-114	1.20311	1.01e-97	1.0223	0.456876	0.86103	1.16e-27	1.08092	3.16e-26	0.88853	0.0114663	0.676853	4.82e-226	1	0.381094	0.840336	1.6e-11	0.59893	0	1.47743	3.04e-173	1.24153	4.97e-94	0.884876	6.18e-22	0.840336	4.07e-08	0.59893	9.69e-254	0.712727	4.29e-153
Q6ZFU6	Thioredoxin reductase NTRB OS=Oryza sativa subsp. japonica GN=NTRB PE=2 SV=1 - [NTRB_ORYSJ]	1.029	0.545806	1.037	0.926682	1.006	0.56422	0.729	0.145817	0.892	0.0417425	0.853	0.0209447	1.178	0.0109048	0.853	0.974791	1.00777	0.652867	0.977648	0.254873	0.970106	0.548554	0.866861	0.000452946	0.822565	0.0024432	1.17097	0.00221577	1.22359	0.637992	1.1701	0.924057	1.61591	0.00297593	1.1701	0.264292	0.956278	0.393437	1.32063	0.000215864	0.956278	0.29346	1.38101	0.000153103	1	0.187625	0.724109	0.0691321
Q6K456	Os09g0132600 protein OS=Oryza sativa subsp. japonica GN=Os09g0132600 PE=2 SV=1 - [Q6K456_ORYSJ]	1.029	0.79145	1.026	0.111641	0.909	0.227601	0.888	0.100759	0.862	0.0267135	0.885	0.52577	0.899	0.0582257	0.821	0.0328752	0.997085	0.113006	0.883382	0.0882918	0.885965	0.00909773	0.837707	0.973531	0.862573	0.949284	0.988999	0.212346	0.970721	0.701805	0.996622	0.28563	1.01239	0.797514	0.92455	0.756283	1.02668	0.249922	1.04292	0.877647	0.952436	0.343184	1.01582	0.280343	0.927684	0.140026	0.913237	0.483123
Q654U5	Os06g0247800 protein OS=Oryza sativa subsp. japonica GN=Os06g0247800 PE=2 SV=1 - [Q654U5_ORYSJ]	1.029	0.1454	1.038	0.254024	1.015	0.348739	1.031	0.013552	1.25	6.88e-06	1.085	0.0834071	1.175	0.109623	0.985	0.698056	1.00875	0.554046	0.986395	0.383125	0.977842	0.739443	1.21477	0.0956159	1.04528	0.546036	1.15764	0.906065	1.21242	0.00117182	1.05238	0.647358	1.13967	0.751904	0.955383	0.183686	0.868	0.000806023	0.94	0.0360888	0.788	0.000292027	1.08295	0.567371	0.907834	0.363895	0.838298	0.245329
Q7XPI5	OSJNBb0004A17.4 protein OS=Oryza sativa subsp. japonica GN=OSJNBb0004A17.4 PE=2 SV=2 - [Q7XPI5_ORYSJ]	1.029	0.518438	0.922	0.294402	0.785	0.0472448	0.764	0.147408	0.908	0.0185195	0.974	0.599723	1.023	0.809969	0.878	0.192752	0.896016	0.00372659	0.762877	0.00242345	0.85141	0.0594753	0.88241	0.0363662	1.0564	0.574547	1.30318	0.189033	1.18848	0.522433	1.27487	0.318911	1.33901	0.272482	1.14921	0.688831	1.07269	0.42509	1.12665	0.34512	0.96696	0.834534	1.05031	0.852115	0.901437	0.476691	0.85826	0.400353
Q6L4W7	Os05g0509200 protein OS=Oryza sativa subsp. japonica GN=Os05g0509200 PE=2 SV=1 - [Q6L4W7_ORYSJ]	1.029	0.519203	0.915	0.002216	0.906	0.0862409	0.889	3.12e-05	0.946	0.0236568	0.913	0.00636507	0.962	0.875399	0.928	0.0025988	0.889213	0.000269252	0.880466	0.0238679	0.990164	0.395757	0.919339	0.29178	0.997814	0.259522	1.06181	0.00242231	1.06412	0.0515299	1.027	0.269921	1.08211	0.000212396	1.04387	0.120183	0.965116	0.484594	1.01691	0.055651	0.980973	0.591597	1.05367	0.0161535	1.01643	0.797885	0.964657	0.0106742
Q0DB62	Os06g0598900 protein OS=Oryza sativa subsp. japonica GN=Os06g0598900 PE=4 SV=1 - [Q0DB62_ORYSJ]	1.029	0.0107617	0.932	0.00165191	0.974	0.169413	0.814	0.0313051	0.738	0.0402631	0.829	0.205716	1.062	0.610682	0.755	0.114361	0.905734	1.24e-06	0.94655	0.000426639	1.04506	0.0713532	0.717201	0.000248413	0.889485	0.849813	1.09035	0.000165515	0.906634	0.598912	1.01843	0.494839	1.30467	0.0155177	0.927518	0.616892	1.12331	0.676065	1.43902	0.0185516	1.02304	0.863587	1.28106	0.120872	0.910736	0.819299	0.710923	0.0631599
P0C540	Actin-7 OS=Oryza sativa subsp. japonica GN=ACT7 PE=3 SV=1 - [ACT7_ORYSJ]	1.028	0.572255	0.821	9.72e-06	0.941	0.0166153	0.987	0.570667	0.83	0.0120196	1.097	0.74187	1.159	0.532075	1.023	0.958415	0.798638	2.08e-05	0.91537	0.0101891	1.14616	0.0123321	0.807393	2.8e-05	1.33618	0.197456	1.23167	0.0216901	0.840932	0.313555	1.11145	0.835844	1.17427	0.312928	1.03647	0.552352	1.32169	0.187474	1.39639	0.00100464	1.23253	0.000214537	1.05652	0.432718	0.932543	0.739546	0.882657	0.395378
Q7XD74	Os10g0488100 protein OS=Oryza sativa subsp. japonica GN=Os10g0488100 PE=2 SV=1 - [Q7XD74_ORYSJ]	1.028	0.0405668	1.015	0.103456	1.395	0.000398298	1.14	0.232371	1.038	0.508309	1.224	0.0173273	1.38	0.000147	0.813	0.349974	0.987354	0.810731	1.357	0.00505181	1.37438	0.00586699	1.00973	0.18924	1.20591	0.0650482	0.989247	0.437089	0.910526	0.394779	1.07368	0.299617	1.21053	0.0144103	0.713158	0.1034	1.17919	0.0304553	1.32948	0.000159879	0.783237	0.182719	1.12745	0.080934	0.664216	0.0144548	0.58913	0.000647145
Q2QMG7	Os12g0605400 protein OS=Oryza sativa subsp. japonica GN=LOC_Os12g41220 PE=2 SV=1 - [Q2QMG7_ORYSJ]	1.028	0.737364	1.331	0.0535603	0.967	0.712545	1.105	0.628836	1.214	0.507618	1.096	0.300009	1.377	0.0135378	1.016	0.898599	1.29475	0.0468534	0.940661	0.362164	0.726521	0.0158199	1.18093	0.792019	0.823441	0.128346	1.42399	0.00421345	1.09864	0.843251	0.991855	0.441942	1.24615	0.00733642	0.919457	0.345271	0.902801	0.440094	1.13427	0.00301843	0.836903	0.136054	1.25639	0.0141614	0.927007	0.0492584	0.737836	0.000472524
Q53WK4	Nucleosome assembly protein 1;2 OS=Oryza sativa subsp. japonica GN=NAP1;2 PE=2 SV=1 - [NAP1B_ORYSJ]	1.028	0.260652	1.116	1.6e-05	1.018	0.0108035	0.883	0.00285804	1.188	1.43e-12	0.965	0.291491	0.947	0.0259188	1.005	0.0240595	1.0856	0.000128298	0.990272	0.0340294	0.912186	0.722794	1.15564	5.27e-13	0.864695	0.00558046	0.930255	0.00946925	1.34541	9.53e-15	1.09287	0.43673	1.07248	0.495311	1.13817	6.96e-05	0.81229	1.85e-08	0.797138	1.26e-13	0.84596	1.27e-05	0.981347	0.760871	1.04145	0.0200617	1.06125	0.00052808
A0A0N7KLK6	Os06g0160600 protein OS=Oryza sativa subsp. japonica GN=Os06g0160600 PE=4 SV=1 - [A0A0N7KLK6_ORYSJ]	1.028		0.903		1.063		1.478	0.399637	1.773	0.212576	1.462	0.452573	1.03	0.93619	1.99	0.260141	0.878405		1.03405		1.17719		1.72471		1.61905		0.968956		1.19959	0.143139	0.989175	0.935266	0.696888	0.146663	1.34641	0.392106	0.824591	0.296205	0.580936	0.0470442	1.12239	0.624279	0.704514	0.236953	1.36115	0.398036	1.93204	0.192709
Q8W0I1	Os01g0673600 protein OS=Oryza sativa subsp. japonica GN=Os01g0673600 PE=2 SV=1 - [Q8W0I1_ORYSJ]	1.027	0.623949	1.262	0.00340679	1.322	4.04e-07	1.013	0.522993	0.926	0.801303	1.097	0.396771	0.856	0.159872	0.799	0.837663	1.22882	0.000553878	1.28724	4.89e-08	1.04754	0.00102976	0.901655	0.011011	0.869255	0.099761	0.647504	0.000575685	0.914116	0.906831	1.08292	0.509624	0.845015	0.105876	0.788746	0.675392	1.18467	0.535989	0.924406	0.151889	0.862851	0.745905	0.78031	0.101351	0.72835	0.46635	0.933411	0.348413
Q6YUA1	Os02g0100300 protein OS=Oryza sativa subsp. japonica GN=Os02g0100300 PE=4 SV=1 - [Q6YUA1_ORYSJ]	1.027	0.0872177	1.379	3.98e-16	1.16	0.00613503	1.085	0.0819951	1.453	4.11e-10	1.089	0.0238133	0.841	0.00967212	1.108	0.0249008	1.34275	2.87e-10	1.1295	0.168081	0.841189	2.99e-05	1.4148	1.71e-14	0.789703	0.0132068	0.725	0.000224914	1.33917	8.92e-09	1.00369	0.36039	0.775115	0.000108769	1.0212	0.366504	0.749484	5.36e-06	0.578802	1.04e-11	0.76256	5.82e-06	0.772268	5.17e-05	1.01745	0.996312	1.31748	5.56e-05
Q65XA0	Dehydroascorbate reductase OS=Oryza sativa subsp. japonica GN=Os05g0116100 PE=1 SV=1 - [Q65XA0_ORYSJ]	1.027	0.589636	0.961	0.0163017	1.065	8.46e-06	0.891	0.000104064	0.918	0.000151293	0.939	0.00389905	0.927	0.0004662	0.725	3.36e-17	0.935735	0.00433482	1.037	4.96e-05	1.10822	3.79e-09	0.893866	0.0805612	0.977107	0.000511447	0.870423	0.28638	1.0303	0.813554	1.05387	0.666448	1.0404	0.515072	0.813692	2.12e-07	1.02288	0.811522	1.0098	0.671677	0.78976	3.24e-08	0.98722	0.9153	0.772098	8.87e-07	0.782093	2.2e-09
Q7XUT4	OSJNBa0042L16.6 protein OS=Oryza sativa subsp. japonica GN=OSJNBa0042L16.6 PE=4 SV=3 - [Q7XUT4_ORYSJ]	1.027		1.054		1.087		1.816	0.0140951	1.318	0.0888813	1.336	0.0572824	1.058	0.703867	1.681	0.0290365	1.02629		1.05842		1.03131		1.28335		1.26755		0.973321		0.725771	0.0238985	0.735683	0.0140493	0.582599	0.0130902	0.925661	0.290808	1.01366	0.774359	0.802731	0.0999439	1.27542	0.0709825	0.791916	0.0581582	1.25823	0.0579263	1.58885	0.0293721
Q84Q79	LIM-domain protein OS=Oryza sativa subsp. japonica GN=Os03g0266100 PE=2 SV=1 - [Q84Q79_ORYSJ]	1.027	0.168325	1.319	0.00075763	1.097	0.0795589	1.036	0.450098	1.622	0.00602147	1.087	0.278792	1.128	0.255363	1.402	0.043397	1.28432	0.00694937	1.06816	0.878032	0.831691	0.00478312	1.57936	0.0165751	0.824109	0.0169966	1.02826	0.258364	1.56564	0.0669795	1.04923	0.975983	1.0888	0.876676	1.35328	0.246108	0.67016	0.0310205	0.695438	0.0114833	0.864365	0.448618	1.03772	0.773771	1.28979	0.176317	1.24291	0.0978252
Q0J9Q1	OSJNBb0034I13.9 protein OS=Oryza sativa subsp. japonica GN=Os04g0636900 PE=2 SV=1 - [Q0J9Q1_ORYSJ]	1.027	0.0807658	1.091	0.000521035	1.072	0.0199425	0.916	0.647116	1.05	0.078232	1.033	0.403911	1.005	0.614143	0.837	0.413413	1.06232	0.00836586	1.04382	0.294826	0.982585	0.0973654	1.0224	0.00568908	0.946838	0.972108	0.9375	0.865521	1.14629	0.0227352	1.12773	0.252841	1.09716	0.345876	0.913755	0.590899	0.98381	0.734808	0.957143	0.250493	0.797143	0.0490585	0.972894	0.647768	0.810261	0.189243	0.832836	0.254398
P35687	40S ribosomal protein S21 OS=Oryza sativa subsp. japonica GN=RPS21 PE=3 SV=1 - [RS21_ORYSJ]	1.026	0.00277549	1.135	3.53e-12	0.891	5.93e-08	0.815	8.04e-08	0.938	0.325619	0.735	1.03e-12	0.946	0.0380689	0.858	2.12e-05	1.10624	6.87e-07	0.868421	2.73e-12	0.785022	1.26e-19	0.91423	0.103073	0.647577	6.39e-16	1.06173	2.6e-10	1.15092	4.86e-05	0.90184	0.00505907	1.16074	3.96e-05	1.05276	0.117078	0.783582	2.75e-09	1.00853	0.437555	0.914712	0.00360807	1.28707	3.23e-10	1.16735	2.73e-05	0.906977	0.00670767
A0A0P0UZZ3	Os01g0207600 protein (Fragment) OS=Oryza sativa subsp. japonica GN=Os01g0207600 PE=4 SV=1 - [A0A0P0UZZ3_ORYSJ]	1.026		0.903		0.902		1.082		1.179		0.922		0.828		0.692		0.880117		0.879142		0.998893		1.14912		1.02104		0.91796		1.08965		0.852126		0.76525		0.639556		0.782019		0.70229		0.586938		0.898048		0.750542		0.835749
Q5Z402	Clathrin light chain 2 OS=Oryza sativa subsp. japonica GN=Os06g0731800 PE=2 SV=1 - [CLC2_ORYSJ]	1.025	0.549471	1.406	1.43e-15	1.212	7.55e-05	1.053	0.000167196	1.424	7.2e-22	1.288	5.96e-08	0.943	0.101522	1.21	1.56e-12	1.37171	7.18e-13	1.18244	0.000416091	0.86202	0.0252182	1.38927	4.57e-13	0.916074	0.000484112	0.778053	1.54e-07	1.35233	1.5e-15	1.22317	0.00683226	0.895537	8.54e-07	1.1491	3.72e-05	0.904494	4.91e-08	0.662219	2.7e-23	0.849719	2.75e-08	0.732143	4.8e-10	0.939441	0.458145	1.28314	1.14e-14
A0A0P0Y723	Os12g0152700 protein (Fragment) OS=Oryza sativa subsp. japonica GN=Os12g0152700 PE=4 SV=1 - [A0A0P0Y723_ORYSJ]	1.025	0.239486	0.925	0.110633	0.827	7.46e-06	0.915	0.532802	0.875	0.861244	0.769	0.000391667	0.855	0.746829	1.112	0.292121	0.902439	0.021375	0.806829	7.24e-07	0.894054	0.00481227	0.853659	0.44446	0.831351	0.000782788	1.03386	0.120319	0.956284	0.884468	0.840437	0.000792659	0.934426	0.564796	1.2153	0.133104	0.878857	0.032391	0.977143	0.702153	1.27086	0.405688	1.11183	0.0344326	1.44603	0.000421946	1.30058	0.799447
Q2QVB4	Aspartyl aminopeptidase, putative, expressed OS=Oryza sativa subsp. japonica GN=Os12g0236500 PE=3 SV=1 - [Q2QVB4_ORYSJ]	1.024	0.558473	0.92	0.184944	0.79	0.155912	1.052	0.0953379	1.031	0.181439	0.922	0.221653	1.096	0.129427	1.076	0.0954636	0.898438	0.129973	0.771484	0.110252	0.858696	0.484801	1.00684	0.582213	1.00217	0.329498	1.38734	0.0618898	0.980038	0.759424	0.876426	0.00156613	1.04183	0.92544	1.02281	0.440846	0.894277	0.00634174	1.06305	0.732219	1.04365	0.361431	1.18872	0.00614316	1.16703	0.0156887	0.981752	0.501976
Q10G12	Expressed protein OS=Oryza sativa subsp. japonica GN=Os03g0647800 PE=2 SV=1 - [Q10G12_ORYSJ]	1.024	0.371207	0.87	0.0657395	0.886	0.014704	0.807		0.993		0.768		0.831		0.945		0.849609	0.0301934	0.865234	0.00598354	1.01839	0.696229	0.969727		0.882759		0.937923		1.23048		0.951673		1.02974		1.171		0.773414		0.836858		0.951662		1.08203		1.23047		1.13718
Q10LW8	Hydroxyacylglutathione hydrolase, putative, expressed OS=Oryza sativa subsp. japonica GN=Os03g0332400 PE=2 SV=1 - [Q10LW8_ORYSJ]	1.024	0.295322	0.935	0.0913416	0.981	0.347407	0.805	0.00213473	0.889	0.00589628	0.768	0.0479121	0.937	0.218984	1.07	0.25207	0.913086	0.0167994	0.958008	0.115594	1.0492	0.801993	0.868164	0.231553	0.82139	0.00946367	0.955148	0.637123	1.10435	0.0232557	0.954037	0.492327	1.16398	0.105612	1.32919	0.0319752	0.863892	0.154179	1.05399	0.421888	1.2036	0.0598017	1.22005	0.136261	1.39323	0.0491951	1.14194	0.141879
Q0IVP2	Os10g0561400 protein OS=Oryza sativa subsp. japonica GN=Os10g0561400 PE=4 SV=1 - [Q0IVP2_ORYSJ]	1.024	0.167481	1.213	0.000593032	1.362	0.000498034	1.099	0.0640198	1.182	0.0302276	1.341	0.00410152	1.404	0.00417284	1.04	0.191116	1.18457	0.059141	1.33008	0.00750424	1.12284	0.00700274	1.1543	0.300561	1.10552	0.36106	1.03084	0.262473	1.07552	0.654544	1.2202	0.121003	1.27753	0.128842	0.946315	0.291928	1.13452	0.241503	1.18782	0.258354	0.879865	0.127353	1.04698	0.946641	0.775541	0.0102767	0.740741	0.0104695
Q69Q02	4-alpha-glucanotransferase DPE2 OS=Oryza sativa subsp. japonica GN=DPE2 PE=2 SV=1 - [DPE2_ORYSJ]	1.023	0.314251	0.814	2.13e-06	0.953	0.346421	1.505	3.82e-05	1.034	0.357448	1.179	0.0232484	0.833	0.00294611	1.253	0.000773673	0.795699	5.04e-06	0.931574	0.116252	1.17076	3.54e-05	1.01075	0.0707529	1.4484	0.000260172	0.874082	1.65e-05	0.687043	7.5e-05	0.783389	0.00595592	0.553488	5.27e-07	0.832558	0.00563427	1.14023	0.0724312	0.805609	0.000198495	1.2118	0.00232083	0.706531	7.02e-05	1.06277	0.521424	1.5042	5.58e-07
Q7XV16	OSJNBa0064H22.4 protein OS=Oryza sativa subsp. japonica GN=Os04g0447600 PE=4 SV=2 - [Q7XV16_ORYSJ]	1.023		0.974		1.17		1.458		1.007		1.593		1.686		1.337		0.952102		1.1437		1.20123		0.98436		1.63552		1.44103		0.690672		1.09259		1.15638		0.91701		1.58193		1.67428		1.32771		1.05838		0.839297		0.793001
Q94JA2	Malate dehydrogenase OS=Oryza sativa subsp. japonica GN=P0047B08.9 PE=2 SV=1 - [Q94JA2_ORYSJ]	1.023	0.714888	0.957	0.260913	1.081	0.480252	0.885	0.0108012	0.788	0.000474081	0.79	0.000630674	1.054	0.401839	0.842	0.0871344	0.935484	0.414931	1.0567	0.681803	1.12957	0.327966	0.770283	0.239668	0.825496	0.568826	0.975023	0.607656	0.890395	0.194815	0.892655	0.206581	1.19096	0.0201285	0.951412	0.718141	1.00254	0.994474	1.33756	0.00263078	1.06853	0.156089	1.33418	0.0029125	1.06582	0.163799	0.798861	0.0606839
Q9LG77	Os01g0191200 protein OS=Oryza sativa subsp. japonica GN=Os01g0191200 PE=2 SV=1 - [Q9LG77_ORYSJ]	1.023	0.0803924	1.052	0.000124181	1.083	8.78e-07	1.13	5.02e-06	0.936	0.00321812	1.092	3.9e-05	1.13	3.5e-05	1.045	0.176416	1.02835	0.0881097	1.05865	0.00285421	1.02947	0.106646	0.914956	7.55e-06	1.03802	0.0124386	1.0434	0.372882	0.828319	4.55e-15	0.966372	0.823016	1	0.726904	0.924779	0.0109217	1.16667	1.25e-12	1.20726	3.66e-13	1.11645	0.000151297	1.0348	0.913248	0.95696	0.023714	0.924779	0.0261466
Q69JW2	NAP1-related protein 2 OS=Oryza sativa subsp. japonica GN=Os02g0576700 PE=2 SV=1 - [NRP2_ORYSJ]	1.023	0.472812	0.852	0.0154885	0.942	0.0776636	1.056		1.379		1.042		1.212		1.417		0.832845	0.00447546	0.920821	0.0234167	1.10563	0.331896	1.348		1.223		1.28662		1.30587		0.986742		1.14773		1.34186		0.75562		0.878898		1.02756		1.16315		1.35988		1.16914	GO:0034728;GO:0071103;GO:0022607;GO:0070271;GO:0043933;GO:0016043;GO:0031497;GO:0034622;GO:0071840;GO:0071822;GO:0006325;GO:0006323;GO:0065003;GO:0065004;GO:0071824;GO:0009987;GO:0006461;GO:0008150;GO:0051276;GO:0006996;GO:0006334;GO:0006333;GO:0044085;
Q5SN59	Ribokinase OS=Oryza sativa subsp. japonica GN=Os01g0665400 PE=3 SV=1 - [Q5SN59_ORYSJ]	1.023	0.942059	0.975	0.0529768	0.937	0.0460495	0.736		0.793		0.892		0.87		0.81		0.953079	0.0124264	0.915934	0.0159606	0.961026	0.729999	0.775171		0.914872		0.928495		1.07745		1.21196		1.18207		1.10054		1.12484		1.0971		1.02144		0.975336		0.908072		0.931034	GO:0019321;GO:0044281;GO:0044699;GO:0044710;GO:0071704;GO:0006014;GO:0008150;GO:0008152;GO:0044723;GO:0044238;GO:0005975;GO:0005996;
Q7XDP6	Os10g0457000 protein OS=Oryza sativa subsp. japonica GN=LOC_Os10g31900 PE=2 SV=1 - [Q7XDP6_ORYSJ]	1.023	0.283262	0.955	0.975328	1.019	0.274713	0.932	0.478094	0.913	0.640984	0.945	0.360054	1.182	0.174503	1.021	0.242101	0.933529	0.107421	0.99609	0.701141	1.06702	0.204565	0.892473	0.769123	0.989529	0.630571	1.15996	0.484097	0.979614	0.274547	1.01395	0.939066	1.26824	0.0489289	1.09549	0.611111	1.03505	0.186928	1.29463	0.44679	1.11829	0.136437	1.25079	0.0154255	1.08042	0.610263	0.86379	0.0219254
[truncated: 1,001 more rows]
[truncated: 17 more columns]
